# Supplementary material for: The FHA domain protein ArnA functions as a global DNA damage response repressor in the hyperthermophilic archaeon Saccharolobus islandicus
Source: mBio. 2023 Jun 30;14(4):e00942-23. doi: 10.1128/mbio.00942-23 (PMC10470591; doi:10.1128/mbio.00942-23)
Supplement: Table S3 — Transcriptomic data of E233S and ΔSisarnA in the presence and absence of NQO. [file mbio.00942-23-s0003.xls]

## Sheet: Sheet1
Table S3 Transcriptomic data of E233S and ΔSisarnA in the presence and absence of NQO
Gene ID	E233S_1_fpkm	E233S_2_fpkm	E233S_3_fpkm	E233S_1_NQO_fpkm	E233S_2_NQO_fpkm	E233S_3_NQO_fpkm	fhaKO_1_fpkm	fhaKO_2_fpkm	fhaKO_3_fpkm	fhaKO_1_NQO_fpkm	fhaKO_2_NQO_fpkm	fhaKO_3_NQO_fpkm	fhaKOvsE233S_log2FoldChange	fhaKOvsE233S_pvalue	fhaKOvsE233S_padj	E233S_NQOvsE233S_log2FoldChange	E233S_NQOvsE233S_pvalue	E233S_NQOvsE233S_padj	fhaKO_NQOvsfhaKO_log2FoldChange	fhaKO_NQOvsfhaKO_pvalue	fhaKO_NQOvsfhaKO_padj	fhaKO_NQOvsE233S_NQO_log2FoldChange	fhaKO_NQOvsE233S_NQO_pvalue	fhaKO_NQOvsE233S_NQO_padj	gene_description	Old gene locus
SIRE_RS00005	42.6743	39.735	44.6531	74.0101	82.8701	77.6611	52.4597	45.0683	54.4402	47.9895	48.0965	46.2245	0.258072	0.107212	0.216628	0.895927	3.47e-09	2.18e-08	-0.105979	0.545634	0.719514	-0.732287	7.63e-06	3.69e-05	AAA family ATPase && PF13401:AAA domain|PF09079:CDC6, C terminal	SiRe_0002
SIRE_RS00010	34.374	25.3546	35.4849	51.3574	54.3953	77.2982	47.0666	35.0648	38.015	41.3741	47.1182	44.278	0.333228	0.315398	0.471999	0.956413	0.0027866	0.007235	0.133208	0.687031	0.82714	-0.479518	0.128776	0.218078	hypothetical protein && -	SiRe_0003
SIRE_RS00015	691.193	666.33	531.095	738.984	690.898	664.589	1172.23	944.367	857.05	831.962	606.932	821.513	0.65587	4.59e-09	5.24e-08	0.160413	0.111438	0.180057	-0.406794	0.00339868	0.0173411	0.0988925	0.44048	0.574484	hypothetical protein && PF05552:Conserved TM helix	SiRe_0004
SIRE_RS00020	293.248	241.995	184.42	162.039	152.318	167.748	268.594	205.849	193.211	254.824	146.768	241.194	-0.109393	0.540213	0.683546	-0.567644	0.00206848	0.0055241	-0.0646767	0.763254	0.870852	0.403543	0.0649675	0.123397	4a-hydroxytetrahydrobiopterin dehydratase && PF01329:Pterin 4 alpha carbinolamine dehydratase	SiRe_0005
SIRE_RS00025	190.626	201.077	216.965	277.663	329.258	391.275	163.551	170.597	181.248	181.019	208.256	209.651	-0.238696	0.0594113	0.135887	0.727082	1.15e-07	6.05e-07	0.205262	0.165747	0.338373	-0.749873	2.13e-06	1.13e-05	hypothetical protein && -	SiRe_0006
SIRE_RS00030	1022.04	1155.4	1113.08	1008.82	1035.44	1032.27	846.849	772.884	849.839	861.542	660.922	732.015	-0.413245	6.44e-08	6.25e-07	-0.085717	0.280523	0.383666	-0.142751	0.208563	0.393743	-0.459786	6.13e-05	0.000245392	hypothetical protein && -	SiRe_0007
SIRE_RS00035	82.4782	84.927	68.3911	86.278	103.197	103.83	70.7065	87.8097	81.0574	92.3276	92.552	80.757	0.0240879	0.876178	0.928735	0.328329	0.0353407	0.067207	0.136712	0.415786	0.605459	-0.155967	0.353381	0.486817	tetratricopeptide repeat protein && PF13414:TPR repeat	SiRe_0008
SIRE_RS00040	210.296	246.809	220.098	344.375	308.472	292.701	220.444	205.37	222.837	213.224	229.331	193.195	-0.0607666	0.552007	0.693368	0.491976	6.14e-06	2.61e-05	-0.0408156	0.740432	0.856893	-0.58224	6.04e-06	2.96e-05	gamma-glutamylcyclotransferase && PF06094:Gamma-glutamyl cyclotransferase, AIG2-like	SiRe_0009
SIRE_RS00045	113.607	140.815	142.06	102.323	159.218	147.001	86.1838	118.304	158.588	149.11	169.389	108.958	-0.124161	0.591439	0.726279	0.0610082	0.785397	0.84466	0.222317	0.395686	0.584673	0.050136	0.842709	0.903544	hypothetical protein && -	SiRe_0010
SIRE_RS00050	86.682	63.3744	75.5037	99.1963	94.1154	97.853	71.3452	85.1791	83.7927	71.6963	90.5256	91.3092	0.0901676	0.67738	0.797281	0.376659	0.079965	0.13585	0.065383	0.778331	0.878467	-0.210137	0.353988	0.487106	NfeD family protein && PF01957:NfeD-like C-terminal, partner-binding	SiRe_0011
SIRE_RS00055	102.996	103.864	87.4226	149.492	163.531	139.369	125.998	97.9701	101.002	137.956	90.7927	141.461	0.143139	0.253874	0.407842	0.631444	9.85e-08	5.26e-07	0.177746	0.296717	0.493022	-0.30028	0.0661577	0.125395	thermopsin family protease && PF05317:Thermopsin	SiRe_0012
SIRE_RS00060	400.591	346.609	331.519	441.639	498.579	453.361	342.945	333.724	349.844	385.975	342.381	331.063	-0.0717505	0.444817	0.600224	0.380711	0.00016048	0.000552901	0.0340104	0.757431	0.866573	-0.40657	0.000465359	0.00155387	slipin family protein && PF01145:SPFH domain / Band 7 family	SiRe_0013
SIRE_RS00065	138.458	167.845	165.704	251.614	269.786	240.664	193.409	192.778	157.005	569.842	474.001	662.325	0.204393	0.078354	0.169449	0.702985	2.08e-10	1.47e-09	1.64042	1.51e-33	8.21e-32	1.15169	1.41e-18	2.57e-17	DNA double-strand break repair nuclease NurA && PF09376:NurA domain	SiRe_0014
SIRE_RS00070	143.058	154.284	177.345	303.249	277.285	266.411	156.011	187.376	154.746	551.618	432.559	677.422	0.0712768	0.587112	0.72303	0.845618	6.49e-12	5.17e-11	1.72731	2.31e-28	1.07e-26	0.961614	2.72e-10	2.35e-09	hypothetical protein && -	SiRe_0015
SIRE_RS00075	177.125	197.539	206.47	176.651	163.322	167.55	237.7	257.964	206.793	373.067	314.432	447.073	0.274694	0.00289764	0.0107244	-0.184927	0.0363433	0.0686794	0.680791	1.54e-07	2.25e-06	1.14945	1.23e-19	2.43e-18	hypothetical protein && -	SiRe_0016
SIRE_RS00080	235.212	265.848	273.827	106.071	104.041	96.7877	281.605	313.824	281.066	126.441	139.109	123.287	0.179078	0.0401588	0.0985821	-1.32612	3.78e-38	1.15e-36	-1.1845	1.64e-27	7.1e-26	0.331625	0.00866254	0.0215845	ATP-binding protein && PF01935:Domain of unknown function DUF87	SiRe_0017
SIRE_RS00085	290.329	371.487	381.697	63.3694	78.6261	83.8247	234.82	299.382	275.478	98.2642	95.4386	109.955	-0.36394	0.00370803	0.0133427	-2.19155	3.21e-45	1.24e-43	-1.42597	4.36e-20	1.44e-18	0.412498	0.0379474	0.0785537	DUF5591 domain-containing protein && -	SiRe_0018
SIRE_RS00090	459.626	484.1	498.651	87.4081	88.1545	79.7672	383.756	416.614	395.73	155.925	145.837	146.731	-0.269072	0.000879377	0.00385072	-2.48861	8.6e-115	9.7e-113	-1.42661	7.62e-37	4.66e-35	0.80307	4.93e-08	3.33e-07	hypothetical protein && -	SiRe_0019
SIRE_RS00095	4.37912	3.82441	3.34527	92.4875	115.653	104.175	11.0928	9.82767	7.16759	223.563	135.727	330.617	1.27974	0.017218	0.0490315	4.76515	4.7e-44	1.79e-42	4.60919	2.36e-24	8.82e-23	1.13048	1.58e-06	8.61e-06	hypothetical protein && -	SiRe_0020
SIRE_RS00100	374.933	386.552	392.491	386.829	381.123	364.85	287.714	312.084	308.386	420.337	388.997	396.428	-0.344711	1.4e-06	1.14e-05	-0.0159768	0.83359	0.880406	0.397435	1.9e-05	0.000191879	0.0794713	0.405427	0.541499	thioredoxin domain-containing protein && PF03190:Protein of unknown function, DUF255	SiRe_0021
SIRE_RS00105	218.693	201.662	207.925	213.117	210.005	214.539	180.549	197.315	165.67	218.202	248.815	222.979	-0.208652	0.0639274	0.144678	0.031894	0.773679	0.835354	0.332314	0.012147	0.0486074	0.10312	0.429067	0.564474	SDR family oxidoreductase && PF00106:short chain dehydrogenase	SiRe_0022
SIRE_RS00110	116.128	97.8688	93.2746	102.056	78.6995	89.8183	107.371	96.6652	91.236	102.426	85.8598	108.179	-0.0586817	0.703058	0.815848	-0.176362	0.295515	0.399528	-0.00454346	0.97941	0.986238	0.123194	0.512238	0.63836	TenA family protein && PF03070:TENA/THI-4/PQQC family	SiRe_0023
SIRE_RS00115	53.0765	37.3183	38.2879	21.6775	21.8534	14.7591	29.9091	23.4008	19.3257	25.8948	15.2086	27.7716	-0.82813	0.00148926	0.00604132	-1.13896	6.57e-05	0.000239225	-0.0853576	0.800644	0.889644	0.234945	0.513882	0.639528	hypothetical protein && -	SiRe_0024
SIRE_RS00120	106.089	93.9271	87.971	42.6263	65.5603	66.5667	112.854	89.0478	110.236	96.1806	72.965	76.9114	0.115052	0.444555	0.600184	-0.70338	0.000192353	0.000648683	-0.353987	0.050863	0.14618	0.477272	0.0298166	0.0641152	endonuclease NucS && PF01939:Protein of unknown function DUF91	SiRe_0025
SIRE_RS00125	63.0792	65.1721	63.6143	45.9035	51.9199	45.5407	57.9583	51.9945	65.6809	58.7294	56.177	58.2609	-0.126958	0.396842	0.555633	-0.40863	0.0116446	0.025927	-0.0314515	0.856434	0.924212	0.261477	0.150707	0.247805	glycosyltransferase family 2 protein && PF00535:Glycosyl transferase family 2	SiRe_0026
SIRE_RS00130	144.35	133.338	151.76	152.896	153.478	125.167	136.73	137.003	113.049	112.571	125.743	126.577	-0.150749	0.291589	0.450209	0.0157717	0.915844	0.940421	-0.0954712	0.568427	0.738573	-0.250772	0.140259	0.234168	hypothetical protein && -	SiRe_0027
SIRE_RS00135	160.296	174.061	172.459	170.61	160.528	126.116	131.523	151.961	138.484	179.961	144.913	146.022	-0.262781	0.0130005	0.0387311	-0.139303	0.268913	0.371349	0.146616	0.281943	0.47636	0.0334948	0.826409	0.891341	radical SAM/SPASM domain-containing protein && PF04055:Radical SAM superfamily|PF13353:4Fe-4S single cluster domain	SiRe_0028
SIRE_RS00140	132.827	137.518	133.733	122.076	145.721	96.909	113.512	128.94	130.181	154.052	145.841	145.734	-0.115616	0.367844	0.525865	-0.137426	0.380009	0.486786	0.246452	0.091037	0.224373	0.279954	0.102478	0.179932	hypothetical protein && -	SiRe_0029
SIRE_RS00145	372.201	350.812	359.114	294.359	282.19	260.767	281.292	287.019	286.077	277.698	278.804	268.88	-0.340543	2.33e-05	0.000151319	-0.360196	8.93e-05	0.000318338	-0.0613615	0.549016	0.72195	-0.0305378	0.785323	0.858661	TIGR00303 family protein && -	SiRe_0030
SIRE_RS00150	21.6886	16.7709	23.6689	16.6523	10.132	18.0033	15.261	18.437	18.4891	16.6873	15.2777	25.4507	-0.251574	0.564691	0.702028	-0.463889	0.338803	0.443655	0.127965	0.794493	0.885927	0.348172	0.511976	0.638326	hypothetical protein && -	SiRe_0031
SIRE_RS00155	580.352	563.602	563.13	432.429	440.488	385.01	481.739	493.57	524.635	571.1	530.465	569.797	-0.186123	0.00942085	0.0298231	-0.429899	4.26e-07	2.09e-06	0.144913	0.126045	0.282111	0.399706	0.00012821	0.000486019	aminotransferase class V-fold PLP-dependent enzyme && PF00266:Aminotransferase class-V	SiRe_0032
SIRE_RS00160	245.468	278.801	246.413	244.546	220.563	223.395	238.687	230.689	247.191	214.629	223.288	218.369	-0.103887	0.201854	0.347287	-0.15206	0.0955648	0.158184	-0.138153	0.158226	0.327818	-0.0791771	0.456984	0.590342	AMP-binding protein && PF13193:AMP-binding enzyme C-terminal domain|PF00501:AMP-binding enzyme|PF16177:Acetyl-coenzyme A synthetase N-terminus	SiRe_0033
SIRE_RS00165	116.286	118.073	107.8	92.1635	95.0189	108.433	109.538	98.2149	85.7011	74.7006	61.3031	81.9421	-0.221388	0.185674	0.326099	-0.197751	0.253023	0.353007	-0.439212	0.0393367	0.120537	-0.452121	0.0351829	0.0737874	NOB1 family endonuclease && -	SiRe_0034
SIRE_RS00170	236.189	263.915	292.468	214.737	211.512	227.858	202.704	254.32	224.532	198.245	278.299	207.599	-0.216085	0.0624014	0.142097	-0.265493	0.0215899	0.0440351	-0.00691315	0.963518	0.977544	0.0541773	0.723312	0.812658	NAD(+)/NADH kinase && PF01513:ATP-NAD kinase	SiRe_0035
SIRE_RS00175	61.9891	70.4146	67.6491	85.0964	82.0936	78.5337	62.4801	53.8351	57.7006	57.0212	47.5212	47.7888	-0.200061	0.172249	0.307332	0.307466	0.0322006	0.0622406	-0.203035	0.255412	0.445639	-0.699719	4.01e-05	0.000165757	MFS transporter && PF07690:Major Facilitator Superfamily	SiRe_0036
SIRE_RS00180	158.376	116.795	129.627	97.9162	130.133	97.7345	141.374	108.279	116.34	108.891	118.683	108.588	-0.147789	0.426256	0.583612	-0.302276	0.135591	0.213229	-0.133878	0.514404	0.69689	0.0337051	0.877638	0.928179	hypothetical protein && -	SiRe_0037
SIRE_RS00185	245.381	210.518	246.284	259.381	238.375	236.831	246.702	278.023	267.815	267.509	293.045	219.879	0.17472	0.0766489	0.16632	0.0744908	0.47874	0.583714	-0.0344985	0.784644	0.880838	0.077492	0.563027	0.684403	NAD(P)/FAD-dependent oxidoreductase && PF07992:Pyridine nucleotide-disulphide oxidoreductase	SiRe_0038
SIRE_RS00190	51.514	46.131	39.9672	46.2073	51.6401	59.4249	56.0703	43.1068	44.4637	43.278	33.112	57.1075	0.0602903	0.765834	0.854977	0.205892	0.31794	0.42143	-0.11466	0.641905	0.793369	-0.249727	0.310504	0.440185	methyltransferase && PF02475:Met-10+ like-protein	SiRe_0039
SIRE_RS00195	590.35	586.882	628.755	563.615	678.571	582.458	397.195	489.428	497.037	468.265	403.56	470.258	-0.383174	0.000764729	0.00341941	0.0268327	0.814147	0.867996	-0.0551587	0.699226	0.834816	-0.454384	0.00108359	0.00335445	YhbY family RNA-binding protein && -	SiRe_0040
SIRE_RS00200	41.6558	27.9046	50.6251	88.5681	110.863	96.5217	31.9754	38.63	30.0228	50.389	48.0157	34.8665	-0.256767	0.451636	0.605624	1.31117	2.09e-06	9.45e-06	0.392408	0.265442	0.4571	-1.16358	3.66e-05	0.000153183	ribonuclease P && PF04032:RNAse P Rpr2/Rpp21/SNM1 subunit domain	SiRe_0041
SIRE_RS00205	60.7974	66.8547	70.223	62.9035	71.3163	46.2846	66.043	71.5258	54.9308	50.1319	37.0121	63.4519	-0.0379898	0.833266	0.901773	-0.123156	0.544622	0.643752	-0.363807	0.122655	0.276497	-0.269616	0.287107	0.415304	16S rRNA methyltransferase && PF03587:EMG1/NEP1 methyltransferase	SiRe_0042
SIRE_RS00210	860.483	731.365	742.426	1506.64	1628.57	1882.68	796.185	723.029	744.139	841.316	824.519	867.016	-0.0446877	0.607677	0.740929	1.11505	6.78e-30	1.44e-28	0.151109	0.122128	0.275805	-0.997783	3.33e-19	6.29e-18	hypothetical protein && -	SiRe_0043
SIRE_RS00215	109.347	110.326	61.4733	385.137	336.421	689.242	71.6949	72.6726	91.5211	84.5815	115.771	96.9083	-0.253305	0.40524	0.563122	2.33795	1.67e-08	9.74e-08	0.321244	0.30205	0.497272	-2.26113	7.88e-17	1.25e-15	hypothetical protein && -	SiRe_0044
SIRE_RS00220	9.09818	7.35714	2.94189	17.195	8.81545	9.0824	10.3141	4.81238	4.13655	15.3729	4.17764	24.0902	-0.0151395	0.977003	0.986715	0.853798	0.0676101	0.117893	1.1741	0.0306313	0.0995518	0.310465	0.534238	0.659127	cation transporter && PF01545:Cation efflux family	SiRe_0045
SIRE_RS00225	446.467	519.684	464.335	353.478	345.37	351.087	469.051	479.65	509.506	496.542	584.994	462.746	0.0290336	0.728635	0.831069	-0.434884	2.5e-06	1.12e-05	0.0708305	0.526383	0.707227	0.546402	6.28e-06	3.07e-05	ABC transporter substrate-binding protein && PF02621:Menaquinone biosynthesis	SiRe_0046
SIRE_RS00230	64.0242	42.3035	54.5476	80.4027	86.0556	98.7218	55.7199	60.1547	59.1756	74.4244	107.606	77.8673	0.119586	0.58336	0.719096	0.731299	0.000545585	0.00164893	0.557383	0.0116667	0.0472125	-0.0421006	0.845989	0.906345	DUF84 family protein && PF01931:Protein of unknown function DUF84	SiRe_0047
SIRE_RS00235	504.326	549.558	492.649	371.65	387.414	368.178	434.116	440.966	445.478	331.854	327.887	373.408	-0.22677	0.0068713	0.0229637	-0.444761	2.23e-06	1e-05	-0.36507	0.00105212	0.00666651	-0.136472	0.249395	0.37021	hypothetical protein && -	SiRe_0048
SIRE_RS00240	637.368	698.184	733.851	607.129	494.434	516.504	558.541	581.58	681.922	495.421	535.469	481.375	-0.182698	0.0693966	0.154882	-0.345805	0.00153942	0.00421511	-0.280473	0.0209857	0.0748976	-0.10682	0.409792	0.546255	thioredoxin && PF00085:Thioredoxin	SiRe_0049
SIRE_RS00245	144.709	133.779	137.648	132.126	151.039	99.6863	156.863	165.238	173.707	141.254	109.833	150.393	0.252896	0.0200878	0.0558475	-0.110418	0.452355	0.560117	-0.314905	0.0310714	0.100591	0.0591063	0.739025	0.823901	FAD-binding oxidoreductase && PF01266:FAD dependent oxidoreductase	SiRe_0050
SIRE_RS00250	161.221	170.072	149.505	117.222	139.446	123.344	192.646	189.599	183.299	163.326	135.574	163.776	0.235008	0.0372264	0.0930659	-0.326685	0.0148511	0.0319687	-0.30038	0.0304436	0.0991988	0.272258	0.0819222	0.149741	D-aminoacyl-tRNA deacylase && PF04414:D-aminoacyl-tRNA deacylase	SiRe_0051
SIRE_RS00255	29.6805	31.3724	17.4806	26.7116	36.3878	23.1879	37.2936	44.6945	41.4472	48.1032	46.7262	41.3353	0.652591	0.0130936	0.0389189	0.147392	0.634576	0.72203	0.129343	0.58863	0.755434	0.648003	0.0194103	0.0437456	histidine phosphatase family protein && PF00300:Histidine phosphatase superfamily (branch 1)	SiRe_0052
SIRE_RS00260	36.5912	39.2794	38.9339	53.5953	42.9248	42.523	81.1033	72.1646	78.2952	82.1415	71.1398	67.7103	1.01332	1.54e-10	2.03e-09	0.283966	0.13964	0.21841	-0.0787293	0.628495	0.784134	0.66138	0.00049743	0.00164279	metallophosphoesterase && -	SiRe_0053
SIRE_RS00265	113.998	115.487	109.478	94.3667	96.5694	101.529	322.459	199.086	208.978	192.178	215.85	170.899	1.10748	6.07e-09	6.81e-08	-0.200745	0.320643	0.424183	-0.347237	0.0838912	0.211116	0.97313	1.76e-06	9.52e-06	hypothetical protein && -	SiRe_0054
SIRE_RS00270	1297.52	1262.72	1392.01	1562.88	1627.77	1711.32	1428.9	1580.55	1468.28	1055.16	1184.39	1074.56	0.180601	0.00898697	0.0288433	0.321317	1.22e-05	4.94e-05	-0.445736	7.91e-07	1.04e-05	-0.575283	2.36e-09	1.93e-08	hypothetical protein && -	SiRe_0055
SIRE_RS00275	81.0094	79.979	85.2361	81.4314	71.9696	54.4636	130.809	100.416	114.236	110.43	100.76	110.123	0.488504	0.000350845	0.00170467	-0.237823	0.155663	0.238685	-0.115245	0.446312	0.633016	0.622131	0.000461413	0.00154258	nucleoside hydrolase && PF01156:Inosine-uridine preferring nucleoside hydrolase	SiRe_0056
SIRE_RS00280	129.155	152.875	146.491	246.839	268.462	247.439	177.674	145.074	168.494	159.994	165.193	154.047	0.198452	0.197519	0.342934	0.844514	6.21e-09	3.77e-08	-0.0469755	0.779803	0.878678	-0.681461	1.26e-05	5.83e-05	transcriptional repressor && PF01475:Ferric uptake regulator family	SiRe_0057
SIRE_RS00285	42.9532	49.5698	39.509	66.103	74.1487	71.9084	49.2214	55.0835	59.0054	56.6543	54.6351	52.5086	0.308581	0.182822	0.321966	0.697556	0.00214643	0.00570975	-0.00750104	0.97517	0.983796	-0.385397	0.0969762	0.172388	hypothetical protein && -	SiRe_0058
SIRE_RS00290	53.7439	67.0516	42.7756	81.3347	89.6049	73.8728	58.8572	72.9612	82.6749	69.7896	66.4933	68.2823	0.393283	0.0445054	0.107275	0.593729	0.00204085	0.0054557	-0.0800058	0.677523	0.819232	-0.269038	0.144466	0.239572	class I SAM-dependent methyltransferase && PF08241:Methyltransferase domain	SiRe_0059
SIRE_RS00295	21.8475	24.2476	25.0344	33.0324	33.5673	22.6156	25.3651	31.2011	20.1145	32.0369	37.3455	26.426	0.110729	0.669364	0.791753	0.334966	0.202268	0.294644	0.30818	0.261177	0.451927	0.096217	0.725298	0.814009	cation transporter && PF01545:Cation efflux family	SiRe_0060
SIRE_RS00300	68.9995	79.7925	76.5758	161.21	166.814	155.893	86.7128	77.544	78.6603	240.406	259.661	259.689	0.109606	0.421982	0.580338	1.1145	7.11e-19	9.13e-18	1.63401	2.59e-38	1.75e-36	0.640383	9.6e-08	6.27e-07	DNA double-strand break repair nuclease NurA && PF09376:NurA domain	SiRe_0061
SIRE_RS00305	107.45	110.274	118.265	243.202	218.324	232.849	83.9355	113.596	93.696	360.629	367.972	379.293	-0.20497	0.0604404	0.137997	1.05777	4.33e-33	1.07e-31	1.91596	3.02e-61	2.61e-59	0.663588	1.09e-11	1.11e-10	SMC family ATPase && PF04423:Rad50 zinc hook motif|PF13304:AAA domain, putative AbiEii toxin, Type IV TA system|PF13476:AAA domain	SiRe_0062
SIRE_RS00310	200.11	225.819	223.479	433.748	429.385	387.19	205.73	225.312	212.408	839.566	754.126	895.988	-0.011767	0.899626	0.945432	0.956181	1.23e-23	1.98e-22	1.94091	5.35e-76	5.83e-74	0.983192	5.28e-20	1.07e-18	exonuclease SbcCD subunit D && PF00149:Calcineurin-like phosphoesterase	SiRe_0063
SIRE_RS00315	312.504	313.207	308.125	631.958	597.181	613.151	328.58	338.215	313.595	1241.19	1220.33	1286.09	0.0709303	0.341315	0.499768	0.990985	8.2e-40	2.68e-38	1.9232	5.73e-105	8.98e-103	1.01382	2.14e-29	8.93e-28	ATP-binding protein && PF01935:Domain of unknown function DUF87|PF09378:HAS barrel domain	SiRe_0064
SIRE_RS00320	7256.09	7427.83	7719.44	9195.7	7849.04	8434.51	8379.79	8259.14	8980.96	10390.5	12167.3	9693.19	0.193951	0.00168583	0.00670176	0.196062	0.00970314	0.0220582	0.320393	0.00124385	0.00762733	0.329988	0.00325557	0.00910355	hypothetical protein && -	SiRe_0065
SIRE_RS00325	102.376	115.435	108.482	105.257	89.0534	97.4632	105.755	109.484	112.021	133.357	142.612	120.975	0.00576917	0.955118	0.97566	-0.151356	0.193212	0.28341	0.266552	0.0281289	0.0937428	0.434424	0.00127429	0.00387419	bifunctional ADP-dependent NAD(P)H-hydrate dehydratase/NAD(P)H-hydrate epimerase && PF01256:Carbohydrate kinase|PF03853:YjeF-related protein N-terminus	SiRe_0066
SIRE_RS00330	1392.35	1506.95	1397.98	632.188	662.936	611.97	1524.13	1535.93	1683.31	902.682	894.799	740.093	0.143396	0.0518824	0.122467	-1.16083	1.59e-41	5.51e-40	-0.914325	2.02e-17	6.12e-16	0.401617	0.000859878	0.00271446	peroxiredoxin && PF00578:AhpC/TSA family	SiRe_0067
SIRE_RS00335	311.226	345.265	332.015	301.072	323.86	293.504	260.454	248.558	265.546	322.453	282.717	317.981	-0.350925	6.72e-06	4.78e-05	-0.0946453	0.27542	0.378738	0.242113	0.0179675	0.0663924	-0.00346965	0.974137	0.983075	phosphoenolpyruvate carboxylase && PF14010:Phosphoenolpyruvate carboxylase	SiRe_0068
SIRE_RS00340	64.0616	75.9624	62.2769	64.7114	54.1209	65.5805	68.7805	52.5797	48.5853	73.9838	39.8352	84.5456	-0.250672	0.161797	0.293556	-0.122485	0.486779	0.591516	0.213855	0.392599	0.582513	0.0940058	0.702508	0.796918	ATPase && -	SiRe_0069
SIRE_RS00345	18.7222	15.0854	16.5399	25.9061	20.5468	33.4326	13.1737	16.3701	16.8724	15.9786	17.0818	15.9341	-0.117729	0.726042	0.829384	0.677046	0.0335049	0.0642573	0.0656932	0.857906	0.924607	-0.719102	0.0352039	0.0737874	DUF1641 domain-containing protein && PF07849:Protein of unknown function (DUF1641)	SiRe_0070
SIRE_RS00350	8.14411	6.53722	5.48947	33.2737	34.0176	31.158	2.781	8.06343	7.10606	9.88699	8.63897	15.3081	-0.166939	0.699505	0.813264	2.29316	1.13e-17	1.38e-16	0.902847	0.0360782	0.113205	-1.54992	1.27e-08	9.47e-08	NAD(P)/FAD-dependent oxidoreductase && PF07992:Pyridine nucleotide-disulphide oxidoreductase	SiRe_0071
SIRE_RS00355	163.668	123.316	116.701	104.61	99.4441	86.4862	123.996	123.938	127.883	103.614	142.026	88.0985	-0.104655	0.490576	0.641503	-0.466853	0.00645291	0.0153554	-0.184332	0.325042	0.519116	0.191363	0.356134	0.488875	alpha/beta hydrolase && PF12695:Alpha/beta hydrolase family	SiRe_0072
SIRE_RS00360	145.393	120.181	157.147	109.958	119.785	121.391	101.487	108.511	113.57	108.985	97.3776	106.166	-0.385765	0.00772762	0.0254141	-0.256226	0.0898812	0.150061	-0.0612516	0.70841	0.838742	-0.180037	0.279286	0.405182	DUF2250 domain-containing protein && PF10007:Uncharacterized protein conserved in archaea (DUF2250)	SiRe_0073
SIRE_RS00365	204.16	223.217	226.234	166.766	196.727	175.106	220.796	233.293	236.848	167.09	185.782	161.173	0.0814618	0.39143	0.55155	-0.266811	0.0167556	0.0354763	-0.438575	0.000241882	0.00187309	-0.0785303	0.559899	0.681812	methylmalonyl Co-A mutase-associated GTPase MeaB && PF03308:ArgK protein	SiRe_0074
SIRE_RS00370	64.4039	55.7873	72.5762	67.475	98.5456	98.4437	95.3141	76.4098	82.3547	80.6021	91.5229	78.8613	0.397777	0.0564879	0.130942	0.47162	0.0375661	0.0707927	-0.0292017	0.892328	0.943071	-0.091138	0.693834	0.789385	cobalamin B12-binding domain-containing protein && PF02310:B12 binding domain	SiRe_0075
SIRE_RS00375	51.774	46.3461	50.8511	149.71	196.074	156.536	42.6235	54.927	39.1931	65.2357	56.0183	54.9596	-0.122893	0.684157	0.803425	1.76535	3.39e-14	3.13e-13	0.353867	0.26729	0.458825	-1.52283	4.2e-10	3.6e-09	hypothetical protein && -	SiRe_0076
SIRE_RS00380	238.282	229.802	210.583	144.012	165.722	128.483	222.954	177.456	157.769	203.25	156.522	189.225	-0.282315	0.0556838	0.129661	-0.620681	5.54e-05	0.000204406	-0.0344769	0.84872	0.921596	0.315148	0.0866953	0.157092	helix-turn-helix transcriptional regulator && -	SiRe_0077
SIRE_RS00385	123.153	122.384	106.674	75.9315	93.565	104.195	150.384	140.275	148.581	164.964	144.403	118.444	0.318586	0.024298	0.0650975	-0.34836	0.0454238	0.0835024	-0.0499472	0.765292	0.871988	0.629545	0.00145299	0.00437829	hypothetical protein && -	SiRe_0078
SIRE_RS00390	182.557	182.228	152.83	132.928	117.605	106.967	137.253	145.409	164.367	145.327	130.357	115.125	-0.210947	0.139975	0.264181	-0.526311	0.000942825	0.00269891	-0.205764	0.233145	0.424191	0.120454	0.519753	0.645358	hypothetical protein && -	SiRe_0079
SIRE_RS00395	325.506	387.259	363.735	328.775	302.306	230.699	289.043	299.24	339.964	277.351	247.14	264.967	-0.211903	0.0973799	0.200992	-0.312541	0.0391959	0.0733028	-0.244793	0.108412	0.254449	-0.133964	0.439692	0.574007	hypothetical protein && -	SiRe_0080
SIRE_RS00400	41.5882	31.7433	38.0057	113.586	97.2997	99.4538	44.2517	34.836	44.6192	46.2756	41.9185	47.9781	0.149939	0.460794	0.6128	1.48601	3.64e-18	4.54e-17	0.128116	0.546016	0.719514	-1.19743	1.56e-11	1.54e-10	sulfite exporter TauE/SafE family protein && PF01925:Sulfite exporter TauE/SafE	SiRe_0081
SIRE_RS00405	213.76	197.453	185.97	151.498	142.458	145.396	225.616	200.52	217.143	276.842	201.329	304.407	0.106728	0.425959	0.583612	-0.433253	0.0044266	0.0109975	0.272749	0.110572	0.257353	0.822368	7.78e-06	3.76e-05	metal-dependent transcriptional regulator && PF01325:Iron dependent repressor, N-terminal DNA binding domain|PF02742:Iron dependent repressor, metal binding and dimerisation domain	SiRe_0082
SIRE_RS00410	43.8757	50.8911	44.8893	38.87	37.1508	43.3831	56.0776	55.5972	45.9359	42.0735	48.2916	40.8426	0.17613	0.326264	0.483561	-0.212977	0.282078	0.385013	-0.276605	0.175084	0.353692	0.123724	0.573637	0.692338	dihydrodipicolinate synthase family protein && PF00701:Dihydrodipicolinate synthetase family	SiRe_0083
SIRE_RS00415	410.909	429.57	411.433	347.389	392.623	296.329	315.725	314.492	346.777	363.736	369.153	325.013	-0.356869	7.74e-05	0.000439781	-0.26166	0.0200449	0.0413731	0.103041	0.374455	0.564023	0.0199074	0.883015	0.932414	uracil-DNA glycosylase && PF03167:Uracil DNA glycosylase superfamily	SiRe_0084
SIRE_RS00420	277.35	298.631	299.362	226.414	219.313	184.964	328.774	328.981	319.043	307.856	319.005	246.586	0.15934	0.0744437	0.162767	-0.463424	3.82e-05	0.000143172	-0.173529	0.159003	0.328615	0.460705	0.00135117	0.00408507	SDR family oxidoreductase && PF00106:short chain dehydrogenase	SiRe_0085
SIRE_RS00425	825.11	781.503	843.363	202.833	207.725	191.648	916.775	938.597	864.161	418.408	416.297	384.03	0.151075	0.0271348	0.0712186	-2.01405	1.2e-133	1.8e-131	-1.16971	7.83e-38	5.04e-36	1.00677	1.25e-21	3.01e-20	ATP/GTP-binding protein && PF13304:AAA domain, putative AbiEii toxin, Type IV TA system	SiRe_0086
SIRE_RS00430	164.868	136.309	133.619	79.0436	57.3874	66.7696	174.013	186.731	182.298	105.343	103.839	137.878	0.319573	0.0815223	0.174112	-1.0927	8.68e-06	3.61e-05	-0.656228	0.00266726	0.014269	0.765608	0.00659653	0.0168986	DUF131 domain-containing protein && -	SiRe_0087
SIRE_RS00435	991.97	1089.23	923.874	914.887	869.456	851.641	790.082	735.177	667.639	768.701	626.672	940.403	-0.453366	2.86e-08	2.91e-07	-0.177805	0.0263102	0.052273	0.0803949	0.544144	0.719514	-0.185739	0.158698	0.258134	hypothetical protein && -	SiRe_0089
SIRE_RS00440	114.107	142.143	113.066	76.4056	97.6735	78.7549	116.002	120.685	142.509	114.82	137.284	115.259	0.0402883	0.81107	0.888938	-0.532719	0.00627553	0.0150258	-0.0579072	0.757089	0.866573	0.527155	0.01234	0.029473	NUDIX hydrolase && PF00293:NUDIX domain	SiRe_0088
SIRE_RS00445	339.162	326.936	335.351	290.483	297.89	289.622	319.436	300.336	326.013	353.731	355.377	345.889	-0.0822259	0.277445	0.433824	-0.178884	0.0285466	0.0562213	0.146272	0.124748	0.279707	0.25426	0.0107821	0.0261659	cysteine--tRNA ligase && PF01406:tRNA synthetases class I (C) catalytic domain	SiRe_0090
SIRE_RS00450	243.327	297.784	260.796	224.877	245.17	215.725	275.546	285.091	281.788	313.749	283.298	299.462	0.0729183	0.450827	0.605169	-0.213832	0.0538821	0.0967591	0.0784702	0.468049	0.649881	0.375948	0.00161816	0.00483847	bifunctional phosphoglucose/phosphomannose isomerase && PF10432:Bacterial phospho-glucose isomerase C-terminal SIS domain	SiRe_0091
SIRE_RS00455	241.706	278.727	216.222	194.949	147.585	165.961	232.116	217.393	169.948	169.36	114.339	238.952	-0.248686	0.0849708	0.180033	-0.526211	0.000521111	0.00158558	-0.254647	0.247367	0.43955	0.0296802	0.896187	0.940477	hypothetical protein && -	SiRe_0092
SIRE_RS00460	127.069	135.279	138.425	170.551	168.664	161.56	132.93	126.869	147.934	143.398	153.353	125.46	0.0257341	0.802887	0.88297	0.332216	0.00128878	0.00358318	0.0384529	0.763753	0.871025	-0.256453	0.0446635	0.0899892	CoA-disulfide reductase && PF02852:Pyridine nucleotide-disulphide oxidoreductase, dimerisation domain|PF07992:Pyridine nucleotide-disulphide oxidoreductase	SiRe_0093
SIRE_RS00465	404.287	377.339	353.367	274.252	279.544	241.416	259.064	207.157	217.83	561.303	415.106	468.232	-0.730505	7.21e-14	1.5e-12	-0.502838	2.03e-07	1.05e-06	1.06726	3.84e-16	1.13e-14	0.850659	5.15e-11	4.91e-10	DNA double-strand break repair nuclease NurA && PF09376:NurA domain	SiRe_0094
SIRE_RS00470	234.174	218.281	199.536	173.473	177.228	166.717	120.055	143.461	140.199	328.177	231.42	272.72	-0.690695	7.13e-13	1.23e-11	-0.322671	0.000520458	0.00158538	1.03236	1.07e-14	2.82e-13	0.674585	2.83e-07	1.73e-06	ATP-binding protein && PF10412:Type IV secretion-system coupling protein DNA-binding domain|PF12846:AAA-like domain	SiRe_0095
SIRE_RS00475	441.974	484.156	352.15	373.937	366.745	343.202	294.581	277.69	269.87	335.557	250.79	350.361	-0.601053	1.74e-06	1.37e-05	-0.227012	0.0782016	0.133356	0.143152	0.356234	0.548338	-0.22084	0.152462	0.249484	hypothetical protein && -	SiRe_0096
SIRE_RS00480	393.261	431.35	389.72	363.523	380.049	349.475	236.809	252.079	269.367	284.326	293.613	296.362	-0.678193	1.35e-14	3.01e-13	-0.140456	0.118845	0.190771	0.194073	0.0765722	0.196441	-0.332626	0.00217614	0.00634629	acyl-CoA thioesterase && PF03061:Thioesterase superfamily	SiRe_0097
SIRE_RS00485	69.5568	62.7789	57.3791	26.007	24.9037	16.6875	70.2353	62.2948	53.7865	23.2015	14.5061	37.9684	-0.0267584	0.861988	0.920343	-1.4852	2.86e-13	2.48e-12	-1.30796	7.23e-07	9.75e-06	0.15572	0.633373	0.74139	MFS transporter && -	SiRe_0098
SIRE_RS00490	10.7053	10.8518	7.51032	17.8839	25.2435	25.5386	8.07072	8.97033	11.7335	13.7047	19.8219	10.3535	-0.0143254	0.971842	0.984434	1.25491	0.000266538	0.000869621	0.594492	0.151792	0.318383	-0.662036	0.0618122	0.118648	SDR family oxidoreductase && PF00106:short chain dehydrogenase	SiRe_0099
SIRE_RS00495	73.352	78.7629	82.2366	67.6111	77.3975	69.5192	85.4585	77.6883	78.7279	71.8391	81.3169	63.3899	0.0466291	0.759542	0.852008	-0.11496	0.491243	0.595207	-0.171764	0.340793	0.534072	0.0019989	0.991715	0.996481	exodeoxyribonuclease III && PF03372:Endonuclease/Exonuclease/phosphatase family	SiRe_0100
SIRE_RS00500	67.5818	65.1887	58.3385	54.993	63.6998	50.9127	53.4032	66.0218	58.3438	70.3012	57.2273	71.0739	-0.103543	0.423166	0.581656	-0.16126	0.246302	0.34541	0.148814	0.333929	0.528597	0.217247	0.175245	0.27871	protein kinase && PF00069:Protein kinase domain	SiRe_0101
SIRE_RS00505	622.402	675.645	654.489	412.274	330.712	367.414	518.052	496.344	488.232	399.702	348.34	445.187	-0.377008	3.4e-08	3.44e-07	-0.804342	3.27e-19	4.27e-18	-0.343466	0.00153016	0.00894911	0.0930925	0.452289	0.586676	APC family permease && PF13520:Amino acid permease	SiRe_0102
SIRE_RS00510	43.5857	52.5894	42.5585	82.3745	73.349	65.4146	59.7233	63.1823	39.8938	65.6164	43.9528	67.9187	0.232818	0.384129	0.542998	0.681737	0.0061881	0.0148427	0.114648	0.693678	0.832812	-0.324651	0.224077	0.340627	HEPN domain-containing protein && PF05168:HEPN domain	SiRe_0103
SIRE_RS00515	245.938	255.62	239.465	239.015	232.995	198.467	209.839	225.342	229.744	179.961	189.217	228.911	-0.15526	0.210839	0.358816	-0.13516	0.323252	0.426799	-0.163622	0.303154	0.498762	-0.173703	0.3007	0.429933	acyl-CoA thioesterase && PF13279:Thioesterase-like superfamily	SiRe_0104
SIRE_RS00520	119.026	105.186	127.99	110.004	120.577	138.973	83.2913	93.8429	80.2817	96.6104	117.933	97.2862	-0.451917	0.00245964	0.00927757	0.0822572	0.585544	0.679712	0.264309	0.12821	0.284168	-0.258136	0.13859	0.232626	cobalt-precorrin-7 (C(5))-methyltransferase && PF00590:Tetrapyrrole (Corrin/Porphyrin) Methylases	SiRe_0105
SIRE_RS00525	108.443	113.122	112.098	121.263	133.968	142.967	104.601	94.9507	95.219	100.124	86.2342	80.5938	-0.178171	0.13857	0.262323	0.268173	0.0301473	0.0591158	-0.154471	0.310138	0.506269	-0.589229	0.000121771	0.000462899	cobalt-precorrin 5A hydrolase && PF01890:Cobalamin synthesis G C-terminus|PF11760:Cobalamin synthesis G N-terminal	SiRe_0106
SIRE_RS00530	100.162	88.2996	92.8081	147.869	154.442	147.94	77.7919	95.2346	89.3172	95.6597	119.279	88.8429	-0.100174	0.491091	0.641527	0.689088	2.35e-07	1.2e-06	0.198833	0.251121	0.44215	-0.578539	0.000335095	0.00114853	precorrin-4 C(11)-methyltransferase && PF00590:Tetrapyrrole (Corrin/Porphyrin) Methylases	SiRe_0107
SIRE_RS00535	62.8531	59.3685	58.3762	86.5642	83.8531	79.4024	36.2278	61.3879	53.8091	49.3883	54.2599	45.8709	-0.252464	0.226785	0.376758	0.477446	0.00642368	0.0153254	-0.0311868	0.897462	0.945001	-0.75057	0.000193856	0.000704412	cobalt-factor II C(20)-methyltransferase && PF00590:Tetrapyrrole (Corrin/Porphyrin) Methylases	SiRe_0108
SIRE_RS00540	37.2772	30.9276	38.5112	50.7254	62.5372	65.2353	30.9512	33.9702	37.6254	43.7304	42.5739	33.3795	-0.0576307	0.815255	0.890121	0.755485	0.00103267	0.00292518	0.21044	0.429825	0.616599	-0.590898	0.0164863	0.0378141	precorrin-6Y C5%2C15-methyltransferase (decarboxylating) subunit CbiT && PF12847:Methyltransferase domain	SiRe_0109
SIRE_RS00545	37.4903	22.6337	32.8547	61.5951	40.3352	57.2473	26.9793	28.1033	29.6354	27.4568	41.9337	20.6123	-0.136679	0.538589	0.683166	0.781579	0.000390127	0.00121853	0.0733727	0.782377	0.879473	-0.832415	0.00151301	0.00454404	cobalt-precorrin-5B (C(1))-methyltransferase && PF01888:CbiD	SiRe_0110
SIRE_RS00550	65.3466	70.904	70.0165	142.588	117.422	165.223	61.8648	71.9118	79.8126	93.7803	114.268	103.386	0.0521015	0.752105	0.84735	1.05546	3.25e-11	2.46e-10	0.532041	0.00248478	0.0134942	-0.461031	0.00778994	0.0196593	precorrin-3B C(17)-methyltransferase && PF00590:Tetrapyrrole (Corrin/Porphyrin) Methylases	SiRe_0111
SIRE_RS00555	11.0451	18.901	18.8948	13.1172	14.5033	14.3428	21.1099	22.2296	22.9032	13.9429	15.813	14.5508	0.44519	0.101827	0.208503	-0.203201	0.522734	0.623596	-0.592226	0.0373431	0.115727	0.065854	0.839511	0.901894	precorrin-8X methylmutase && PF01903:CbiX|PF02570:Precorrin-8X methylmutase	SiRe_0112
SIRE_RS00560	0	0	0	2.56189	0	0	0	0	0	0	0	0	--	--	--	2.26041	0.505398	0.609199	--	--	--	-2.21152	0.546811	0.669776	IS1 family transposase && -	NA
SIRE_RS00565	0.833011	1.21249	3.03023	0.787172	1.38364	0.650791	1.46535	1.41625	1.42025	0.60322	0.625903	0.601542	-0.233248	0.786379	0.870018	-0.832146	0.408737	0.515537	-1.24415	0.271639	0.46412	-0.634953	0.622874	0.734899	IS110 family transposase && PF02371:Transposase IS116/IS110/IS902 family|PF01548:Transposase	SiRe_0113
SIRE_RS00570	0	0	0.817706	0	0	0	0	0	0	0	0.844497	0.811628	--	--	--	--	--	--	1.94437	0.596327	1	1.64289	0.656417	0.759865	IS1 family transposase && PF13384:Homeodomain-like domain	SiRe_0114
SIRE_RS00575	40.6268	38.0599	44.0218	59.2204	69.2764	55.0381	34.3649	31.1559	45.0974	144.281	150.356	158.861	-0.149489	0.43938	0.596004	0.591791	0.000794365	0.00232054	2.02434	4.32e-34	2.41e-32	1.29478	3.51e-17	5.78e-16	PTO1314 family radical SAM protein && PF11946:Domain of unknown function (DUF3463)|PF04055:Radical SAM superfamily|PF13353:4Fe-4S single cluster domain	SiRe_0116
SIRE_RS00580	100.857	85.1508	85.123	86.9078	84.0639	79.0783	93.8148	66.6156	81.2779	65.4163	86.2764	56.5888	-0.167238	0.289161	0.446995	-0.108064	0.479287	0.584118	-0.227105	0.258871	0.448865	-0.27353	0.162741	0.263449	MBL fold metallo-hydrolase && PF00753:Metallo-beta-lactamase superfamily	SiRe_0117
SIRE_RS00585	1.2583	1.60258	0.228866	5.35078	10.9728	7.86442	1.10674	1.28359	2.57443	0.911193	1.89091	1.81732	0.684216	0.417496	0.576011	2.98095	3.72e-07	1.84e-06	-0.116611	0.884343	0.937001	-2.40482	1.3e-05	5.97e-05	type II secretion system F family protein && PF00482:Type II secretion system (T2SS), protein F	SiRe_0118
SIRE_RS00590	4.06133	5.2781	3.79899	13.1583	12.5282	19.0375	3.67422	6.31307	8.30931	4.83163	3.92346	4.81818	0.481552	0.245659	0.400183	1.78316	1.02e-07	5.42e-07	-0.442165	0.32066	0.51541	-1.73422	9.24e-07	5.22e-06	type II/IV secretion system ATPase subunit && PF00437:Type II/IV secretion system protein	SiRe_0119
SIRE_RS00595	1.68485	5.51785	5.97572	13.7321	14.1677	16.7827	4.89031	2.57806	3.44712	1.83011	8.54517	2.28127	-0.265528	0.698125	0.812432	1.78598	0.000305213	0.000975816	0.197544	0.800546	0.889644	-1.83721	0.00113651	0.00350231	flagellar accessory protein FlaH && PF06745:KaiC	SiRe_0120
SIRE_RS00600	2.43941	1.99726	0.665536	6.91552	10.6362	6.43206	5.79309	4.35476	4.99093	1.32486	1.37468	1.32118	1.56026	0.0829145	0.176647	2.23667	0.00743576	0.0173886	-1.92384	0.0562121	0.157839	-2.5879	0.004841	0.0129125	flagellar protein F && -	SiRe_0121
SIRE_RS00605	5.73496	5.56501	2.7816	18.9678	15.8764	19.4153	10.761	8.45031	7.17046	0	0	9.66323	0.902361	0.153015	0.281308	1.95244	0.000312921	0.000998103	-1.45178	0.447567	0.633016	-2.5019	0.184229	0.290955	flagellar protein FlaG && PF01917:Archaebacterial flagellin	SiRe_0122
SIRE_RS00610	5.47907	5.55406	2.56258	18.3064	12.6761	28.8936	6.19603	7.18609	6.40568	4.25104	4.41089	2.96745	0.54027	0.319018	0.475761	2.14891	2.47e-06	1.11e-05	-0.780196	0.190704	0.371488	-2.38044	1.26e-06	6.96e-06	hypothetical protein && -	SiRe_0123
SIRE_RS00615	54.0743	47.7195	43.1103	56.9123	53.6488	43.6369	99.793	80.2642	92.7467	21.1029	22.6263	13.328	0.911202	8.25e-09	9.1e-08	0.0966794	0.609141	0.70015	-2.27083	8.93e-25	3.4e-23	-1.44354	2.36e-08	1.68e-07	flagellin && PF01917:Archaebacterial flagellin	SiRe_0124
SIRE_RS00620	0	0	0	0.869776	0	2.15725	1.94295	0.625949	1.25543	0	0	0	3.41146	0.108579	1	3.08989	0.225088	0.321317	-3.37177	0.141321	1	-3.0442	0.262001	0.385554	hypothetical protein && -	SiRe_0125
SIRE_RS00625	0	0	0	1.43779	0.75818	0.713214	0	0.620839	0	0	0	0.439494	2.3951	0.450458	1	4.61808	0.00664998	0.0157276	-0.503824	0.850734	1	-2.71773	0.0896482	0.161153	hypothetical protein && -	SiRe_0126
SIRE_RS00630	0	0	0	1.9041	2.51019	0	0	0	0.687096	0.72957	0	0	--	--	--	3.49576	0.127157	0.202435	0.0778674	0.983567	1	-2.47574	0.266299	0.390189	hypothetical protein && -	SiRe_0127
SIRE_RS00635	46.0213	52.6512	39.3751	271.37	264.642	256.282	73.055	71.3581	66.2869	65.1857	66.807	84.5456	0.611174	0.000458858	0.00216823	2.532	2.38e-75	1.7e-73	0.028959	0.874531	0.932011	-1.88147	1.25e-36	8.72e-35	winged helix-turn-helix transcriptional regulator && PF13412:Winged helix-turn-helix DNA-binding	SiRe_0128
SIRE_RS00640	19.0221	12.0575	18.75	105.243	117.721	113.615	50.5167	28.7936	38.9185	26.6608	32.5045	37.2213	1.24233	0.00020895	0.00106963	2.76382	2.49e-27	4.71e-26	-0.304544	0.336739	0.53137	-1.81561	2.24e-14	2.9e-13	hypothetical protein && -	SiRe_0129
SIRE_RS00645	0	7.11592	1.7784	2.3099	26.3913	7.6388	3.43998	8.31178	1.66705	5.31031	0	3.53036	0.616895	0.663618	0.787551	2.07535	0.0832898	0.141056	-0.608926	0.684455	0.825386	-2.05159	0.0977772	0.173497	hypothetical protein && -	SiRe_0130
SIRE_RS00650	7.95248	26.0443	14.4643	311.867	236.114	358.794	9.79247	4.05615	1.35587	14.3968	13.4444	24.4065	-1.67146	0.0406532	0.0995116	4.25289	6.4e-39	2.04e-37	1.77735	0.0335955	0.106472	-4.126	1.48e-35	9.55e-34	ribbon-helix-helix protein%2C CopG family && -	SiRe_0131
SIRE_RS00655	4.8412	5.28496	0	45.2905	38.5982	52.1943	1.02194	0.987698	0.990489	0	4.36506	9.43912	-1.75523	0.238081	0.390908	3.74741	4.57e-10	3.1e-09	2.19465	0.145095	0.309488	-3.31147	3.92e-08	2.7e-07	IS1 family transposase && -	NA
SIRE_RS00660	38.4533	37.0657	31.2501	92.1963	113.644	95.8779	41.0179	53.4143	30.9674	40.8799	35.9624	79.76	0.232902	0.325315	0.482641	1.51005	7.58e-16	7.93e-15	0.31124	0.296079	0.492288	-0.957063	0.000169005	0.000629254	ParA family protein && PF01656:CobQ/CobB/MinD/ParA nucleotide binding domain	SiRe_0132
SIRE_RS00665	19.8035	23.7383	13.1365	112.283	122.385	116.947	34.8365	32.877	18.6697	25.307	18.381	38.696	0.609171	0.0454313	0.109238	2.64454	6.65e-38	1.98e-36	-0.0772912	0.813498	0.897441	-2.10329	7.11e-20	1.42e-18	ParA family protein && PF01656:CobQ/CobB/MinD/ParA nucleotide binding domain	SiRe_0133
SIRE_RS00670	75.7522	83.3495	64.6973	60.2661	60.053	48.7721	96.7028	79.1071	92.5013	102.447	105.962	102.162	0.262184	0.0681125	0.152279	-0.395174	0.0177502	0.0373195	0.199864	0.177257	0.35579	0.869178	1.7e-07	1.07e-06	alcohol dehydrogenase catalytic domain-containing protein && PF08240:Alcohol dehydrogenase GroES-like domain|PF00107:Zinc-binding dehydrogenase	SiRe_0134
SIRE_RS00675	29.3329	29.3532	27.5652	20.7891	30.4515	19.097	34.3998	33.2471	25.0058	29.2067	31.2233	22.9473	0.103465	0.757196	0.850485	-0.281856	0.458608	0.565533	-0.16463	0.65883	0.807051	0.234009	0.57042	0.690485	hypothetical protein && -	SiRe_0135
SIRE_RS00680	58.9614	57.4506	36.6926	23.484	39.4576	21.6994	62.2316	68.0995	55.8299	38.1093	41.1899	45.3928	0.281903	0.187921	0.329149	-0.841431	0.00317727	0.00814777	-0.589413	0.00980077	0.0411206	0.547469	0.0692622	0.130551	ParA family protein && PF01656:CobQ/CobB/MinD/ParA nucleotide binding domain	SiRe_0136
SIRE_RS00685	3.50845	3.83004	3.82879	0	13.1121	4.11147	0	3.57895	3.58906	3.81093	23.7254	30.4026	-0.6311	0.763003	1	0.658487	0.716422	0.788647	2.99527	0.0530219	0.150319	1.71504	0.203083	0.314878	tRNA-Leu && -	SiRe_t0001
SIRE_RS00690	3.91599	6.24799	0.657469	202.816	199.639	199.095	23.5274	18.437	20.9543	808.514	715.676	846.398	2.53996	9.89e-10	1.23e-08	5.81069	3.66e-20	5.06e-19	5.22584	1.66e-267	5.95e-265	1.96763	7.72e-71	1.23e-68	hypothetical protein && -	SiRe_0137
SIRE_RS00695	761.65	717.794	818.466	695.073	691.821	717.172	681.683	716.057	728.874	743.167	856.548	726.963	-0.111464	0.138584	0.262323	-0.116548	0.148793	0.229599	0.118002	0.230375	0.420466	0.134659	0.201166	0.31244	peptide chain release factor aRF-1 && PF03464:eRF1 domain 2|PF03465:eRF1 domain 3	SiRe_0138
SIRE_RS00700	690.189	801.797	726.472	591.662	573.402	546.572	712.059	746.831	819.305	903.215	790.097	766.489	0.0395916	0.642213	0.771347	-0.36328	6.81e-05	0.000247575	0.0991234	0.35241	0.544121	0.512754	3.61e-06	1.85e-05	phosphoribosyltransferase && PF00156:Phosphoribosyl transferase domain	SiRe_0139
SIRE_RS00705	217.153	212.631	214.163	127.905	147.141	128.958	206.354	207.298	249.16	208.382	249.292	201.843	0.0421011	0.692246	0.808645	-0.660834	2.13e-08	1.21e-07	-0.0190835	0.887561	0.939617	0.696235	1.85e-06	9.97e-06	S-methyl-5'-thioadenosine phosphorylase && PF01048:Phosphorylase superfamily	SiRe_0140
SIRE_RS00710	179.914	184.026	161.28	117.866	136.078	129.78	161.967	169.649	158.528	142.874	127.798	158.034	-0.0989465	0.37316	0.530442	-0.439995	0.000489402	0.00150091	-0.203962	0.144819	0.309236	0.147946	0.330814	0.463959	hypothetical protein && -	SiRe_0141
SIRE_RS00715	390.574	365.189	373.149	328.775	327.595	281.728	323.315	357.79	325.985	335.799	302.737	284.081	-0.164201	0.0592028	0.135531	-0.257243	0.00943338	0.0214849	-0.138164	0.225308	0.414507	-0.0338616	0.784937	0.858661	polyprenyl synthetase family protein && PF00348:Polyprenyl synthetase	SiRe_0142
SIRE_RS00720	322.734	303.19	352.934	268.955	262.733	268.797	305.897	348.404	335.646	341.074	404.997	347.037	0.0168108	0.858628	0.918052	-0.279774	0.00499219	0.0122121	0.131139	0.252708	0.44246	0.439098	0.000261226	0.000923292	RimK family alpha-L-glutamate ligase && PF08443:RimK-like ATP-grasp domain	SiRe_0143
SIRE_RS00725	1035.37	977.365	1041.15	763.991	837.904	727.695	808.697	749.334	721.736	724.283	552.908	811.066	-0.421552	2.35e-07	2.11e-06	-0.379644	2.95e-05	0.000112155	-0.137142	0.31235	0.508809	-0.168908	0.229249	0.346844	Lrp/AsnC family transcriptional regulator && PF13412:Winged helix-turn-helix DNA-binding|PF01037:AsnC family	SiRe_0144
SIRE_RS00730	764.202	787.65	806.288	492.105	570.092	541.179	519.556	601.114	588.459	543.124	560.183	557.134	-0.463497	2.27e-09	2.71e-08	-0.544762	8.79e-11	6.43e-10	-0.0531353	0.591032	0.75709	0.0393017	0.705914	0.799758	NAD(P)/FAD-dependent oxidoreductase && PF07992:Pyridine nucleotide-disulphide oxidoreductase	SiRe_0145
SIRE_RS00735	374.952	336.342	257.566	217.536	183.944	170.309	295.738	299.467	215.274	233.633	100.243	240.539	-0.256811	0.078944	0.170418	-0.752263	3.97e-07	1.96e-06	-0.50732	0.21911	0.40604	-0.00429332	0.98591	0.991381	hypothetical protein && -	SiRe_0146
SIRE_RS00740	76.4385	66.9911	80.2848	72.7409	65.718	80.7451	73.4814	77.2425	74.5238	91.6045	113.25	89.0173	0.00991575	0.947671	0.973658	-0.0184694	0.91079	0.936023	0.371321	0.0265228	0.0895636	0.411241	0.0228765	0.0507164	isoaspartyl peptidase/L-asparaginase && PF01112:Asparaginase	SiRe_0147
SIRE_RS00745	198.812	189.303	218.773	193.351	191.258	173.443	164.957	162.246	158.75	217.752	194.819	183.049	-0.320202	0.0105617	0.0325948	-0.111406	0.400003	0.507121	0.28201	0.0529348	0.150319	0.0842806	0.574835	0.69286	phosphoesterase && -	SiRe_0148
SIRE_RS00750	1405.53	1872.27	1516.01	1125.45	1341.82	1179.66	1524.65	1399.11	1502.18	815.973	704.838	922.742	-0.113518	0.262454	0.416696	-0.381876	0.000953562	0.00271815	-0.8675	1.97e-12	4.67e-11	-0.588941	1.22e-05	5.71e-05	hypothetical protein && -	SiRe_0149
SIRE_RS00755	519.552	506.981	518.681	291.715	328.939	226.613	274.594	442.849	391.666	339.957	240.704	331.44	-0.476991	0.000509695	0.00239529	-0.857277	1.34e-10	9.67e-10	-0.293091	0.107206	0.252326	0.0967494	0.589636	0.706753	hypothetical protein && -	SiRe_0150
SIRE_RS00760	1449.05	1423.4	1508.48	1111.4	1071.97	1085.89	1585.81	1633.4	1695.36	1833.7	1902.15	1643.6	0.166259	0.00772913	0.0254141	-0.411652	2.21e-09	1.4e-08	0.118705	0.184537	0.36503	0.708087	2.47e-13	2.92e-12	NAD(P)/FAD-dependent oxidoreductase && -	SiRe_0151
SIRE_RS00765	286.415	315.084	243.129	185.867	170.246	182.194	276.411	291.606	255.452	262.228	190.192	250.112	-0.0351198	0.714664	0.822895	-0.638667	5.72e-10	3.86e-09	-0.240214	0.0597418	0.164457	0.372911	0.00513365	0.01356	DUF2070 family protein && PF09843:Predicted membrane protein (DUF2070)	SiRe_0152
SIRE_RS00770	56.3642	58.1745	64.8657	50.8416	63.833	92.4728	63.8169	63.7693	57.6594	65.6763	83.1612	98.7955	0.0474505	0.856679	0.916858	0.226118	0.434902	0.542225	0.408043	0.143833	0.307645	0.23924	0.43003	0.564921	hypothetical protein && -	SiRe_0153
SIRE_RS00775	36.0112	31.1221	42.1648	47.8541	48.5998	37.3653	42.3637	50.5105	39.1411	43.598	44.3919	48.7589	0.273116	0.196736	0.342264	0.300111	0.177532	0.265904	0.0394088	0.85622	0.924212	0.0235258	0.916173	0.952624	HAD-IIA family hydrolase && PF13242:HAD-hyrolase-like|PF13344:Haloacid dehalogenase-like hydrolase	SiRe_0154
SIRE_RS00780	799.982	746.036	806.634	657.551	603.237	602.182	943.349	945.004	981.929	1036.34	1125.31	900.148	0.28718	9.9e-06	6.85e-05	-0.326368	1.94e-05	7.55e-05	0.0813354	0.408755	0.597302	0.706728	1.16e-10	1.05e-09	succinate dehydrogenase flavoprotein subunit && PF02910:Fumarate reductase flavoprotein C-term|PF00890:FAD binding domain	SiRe_0155
SIRE_RS00785	982.144	964.336	1022.54	803.64	814.896	795.965	1070.05	1058.18	1056.68	1134.94	1155.36	974.179	0.101741	0.119309	0.234437	-0.287453	0.000105316	0.000372317	0.0237472	0.803816	0.891589	0.424653	4.55e-05	0.000186289	succinate dehydrogenase/fumarate reductase iron-sulfur subunit && PF13183:4Fe-4S dicluster domain|PF13085:2Fe-2S iron-sulfur cluster binding domain	SiRe_0156
SIRE_RS00790	1073.99	1025.88	1108.68	902.075	897.492	868.684	1115.17	1117.53	1092.03	1136.16	1167.34	1019.04	0.0517204	0.441869	0.598436	-0.255428	0.000743182	0.00218146	-0.0127353	0.889553	0.940931	0.306008	0.00220003	0.00640224	CoB--CoM heterodisulfide reductase iron-sulfur subunit B family protein && PF02754:Cysteine-rich domain	SiRe_0157
SIRE_RS00795	581.77	548.815	561.974	575.165	496.359	581.504	668.216	673.254	652.651	669.099	847.621	673.416	0.236809	0.00891892	0.0286918	-0.0240053	0.820651	0.871841	0.123257	0.315581	0.512819	0.39569	0.00424937	0.0114809	hypothetical protein && -	SiRe_0158
SIRE_RS00800	335.084	316.69	363.763	337.485	344.718	360.533	309.663	365.098	329.09	376.845	391.015	375.083	-0.016089	0.856807	0.916858	0.0490116	0.579177	0.674665	0.175565	0.0849869	0.212807	0.121353	0.22761	0.345033	VWA domain-containing protein && PF00092:von Willebrand factor type A domain	SiRe_0159
SIRE_RS00805	1070.63	967.31	1107.77	1066.53	924.405	1103.48	935.782	1009.01	1007.34	1265.55	1267.51	1260.06	-0.0914033	0.2194	0.368749	-0.0136531	0.876376	0.911416	0.350214	3.98e-05	0.000375403	0.282872	0.00525984	0.0137995	MoxR family ATPase && PF07728:AAA domain (dynein-related subfamily)	SiRe_0160
SIRE_RS00810	2448.46	2229.35	3119.78	3028.01	2430.18	3169.51	1736.45	2119.27	1898.67	2141.41	2626.47	1868.07	-0.438447	5.54e-05	0.00032944	0.154974	0.193301	0.28341	0.19348	0.121219	0.273999	-0.388829	0.00524656	0.0137867	single-stranded DNA-binding protein && PF01336:OB-fold nucleic acid binding domain	SiRe_0161
SIRE_RS00815	1607.42	1425.74	1867.28	1966.66	1533.46	2347.18	1256.8	1797.22	1333.87	1598.97	1718.69	1800.71	-0.158828	0.201083	0.347096	0.264141	0.0438561	0.080956	0.210634	0.112412	0.259946	-0.203419	0.15372	0.250942	PqqD family protein && -	SiRe_0162
SIRE_RS00820	133.208	144.426	156.675	217.152	223.901	246.187	131.197	141.631	138.499	180.224	146.856	180.903	-0.0771731	0.425868	0.583612	0.673793	1.73e-11	1.32e-10	0.293518	0.0153807	0.0582931	-0.447729	0.000266403	0.000939148	molybdopterin molybdotransferase MoeA && PF00994:Probable molybdopterin binding domain|PF03453:MoeA N-terminal region (domain I and II)|PF03454:MoeA C-terminal region (domain IV)	SiRe_0163
SIRE_RS00830	138.595	130.082	156.813	134.13	130.98	122.839	116.017	118.954	117.987	108.669	107.368	106.295	-0.269159	0.0233197	0.0627371	-0.123521	0.327488	0.43155	-0.142414	0.297759	0.493772	-0.277162	0.0496528	0.0987966	homoserine kinase && PF00288:GHMP kinases N terminal domain	SiRe_0164
SIRE_RS00835	585.889	561.011	617.227	434.298	425.05	458.242	584.988	593.09	601.509	608.62	632.695	538.38	0.0129692	0.857156	0.916858	-0.410271	6.08e-07	2.94e-06	-0.0117293	0.903785	0.947992	0.422946	8.88e-05	0.000345381	aminotransferase class I/II-fold pyridoxal phosphate-dependent enzyme && PF01053:Cys/Met metabolism PLP-dependent enzyme	SiRe_0165
SIRE_RS00840	523.538	529.153	486.621	562.273	605.028	514.782	591.545	681.819	652.754	1136.32	983.788	1288.01	0.324359	0.00148429	0.00604017	0.138762	0.218285	0.313257	0.812423	1.43e-10	3.05e-09	1.00821	3.41e-14	4.29e-13	hypothetical protein && -	SiRe_0166
SIRE_RS00845	399.281	440.703	442.367	460.286	449.25	454.318	504.779	548.707	557.601	902.802	900.65	1060.01	0.330634	0.000308132	0.00151217	0.100033	0.310126	0.412891	0.818772	1.26e-13	3.18e-12	1.05937	1.6e-20	3.43e-19	hypothetical protein && -	SiRe_0167
SIRE_RS00850	35.2063	27.7754	27.4435	28.5162	30.5905	26.3493	29.6647	30.1797	30.8702	33.0999	32.3439	26.2781	0.002982	0.988582	0.990923	-0.0728323	0.745351	0.811584	0.00375391	0.986881	0.99083	0.091948	0.70191	0.796644	DUF1152 domain-containing protein && PF06626:Protein of unknown function (DUF1152)	SiRe_0168
SIRE_RS00855	565.681	500.621	479.48	307.497	301.038	276.105	557.638	477.326	497.214	422.361	330.539	460.449	-0.0130243	0.893597	0.940628	-0.795498	1.71e-13	1.51e-12	-0.347066	0.0108239	0.0444471	0.445492	0.00204576	0.00600472	hypothetical protein && -	SiRe_0169
SIRE_RS00860	1526.14	1514.68	1574.14	1219.19	1258.57	1292.44	1236.94	1317.71	1353.55	1264.46	1260.12	1297.21	-0.239205	0.00057688	0.00268655	-0.280545	0.000163798	0.000563614	-0.0435582	0.631103	0.78537	0.00860072	0.927521	0.959387	RNA-processing protein && -	SiRe_0170
SIRE_RS00865	698.181	736.219	775.542	475.205	497.287	467.794	555.455	644.212	539.157	591.541	475.387	550.625	-0.344816	8.56e-05	0.000481225	-0.606637	2.49e-12	2.05e-11	-0.115668	0.32593	0.519872	0.15642	0.175497	0.278948	serine protein kinase RIO && PF01163:RIO1 family	SiRe_0171
SIRE_RS00870	922.013	839.27	935.536	625.664	638.494	677.575	750.799	805.648	849.906	861.83	946.658	832.76	-0.164145	0.0736693	0.16121	-0.462673	3.06e-06	1.35e-05	0.122595	0.271739	0.46412	0.432632	0.000283865	0.000994258	translation initiation factor IF-1A && PF01176:Translation initiation factor 1A / IF-1	SiRe_0172
SIRE_RS00875	105.297	80.9194	95.893	106.809	81.9458	90.0294	95.5932	96.1457	100.435	94.9126	102.354	84.2797	0.0495867	0.692794	0.808783	-0.00978224	0.945619	0.959437	-0.0655144	0.636653	0.788821	0.00549706	0.972148	0.982696	thiolase family protein && PF02803:Thiolase, C-terminal domain|PF00108:Thiolase, N-terminal domain	SiRe_0173
SIRE_RS00880	236.737	259.208	243.957	207.349	189.275	178.326	238.182	216.744	237.839	220.302	224.87	218.924	-0.0941008	0.275183	0.431332	-0.354048	0.000338892	0.0010709	-0.0723186	0.494242	0.675988	0.198514	0.0876178	0.158402	tRNA (N(6)-L-threonylcarbamoyladenosine(37)-C(2))-methylthiotransferase && PF04055:Radical SAM superfamily|PF01938:TRAM domain|PF00919:Uncharacterized protein family UPF0004	SiRe_0174
SIRE_RS00885	921.636	1013.09	1028.26	569.654	666.061	595.772	813.125	923.498	929.012	883.864	910.698	804.493	-0.151378	0.081334	0.173854	-0.682	4.34e-12	3.52e-11	-0.0482994	0.65332	0.802733	0.493914	2.93e-05	0.000124352	translation initiation factor IF-2 subunit beta && PF01873:Domain found in IF2B/IF5	SiRe_0175
SIRE_RS00890	258.054	240.054	327.639	199.258	221.404	248.28	279.785	352.352	345.13	330.473	415.328	326.291	0.244015	0.104536	0.212532	-0.290795	0.0792068	0.134816	0.121141	0.447482	0.633016	0.667283	0.000117563	0.000448158	DUF424 domain-containing protein && -	SiRe_0176
SIRE_RS00895	301.142	279.502	323.624	228.525	234.664	223.194	264.062	333.61	333.698	413.758	436.849	408.988	0.0432405	0.696511	0.811658	-0.38724	0.000373333	0.00117012	0.423799	0.000513279	0.00358723	0.865408	1.43e-13	1.74e-12	hypothetical protein && PF04981:NMD3 family	SiRe_0177
SIRE_RS00900	139.075	121.764	165.015	118.412	108.139	109.929	128.071	138.537	125.084	169.822	174.63	160.756	-0.120327	0.400114	0.559206	-0.330787	0.0329016	0.0633244	0.355319	0.0139281	0.0541793	0.576804	0.000181448	0.00066826	ribonuclease HII && PF01351:Ribonuclease HII	SiRe_0178
SIRE_RS00905	122.281	125.782	151.012	108.08	104.838	114.837	99.5542	109.758	109.49	135.584	146.73	146.831	-0.322854	0.00825166	0.0268127	-0.272752	0.0345634	0.0660068	0.417254	0.00146512	0.00865616	0.377561	0.00553123	0.0144141	TGS domain-containing protein && PF02824:TGS domain	SiRe_0179
SIRE_RS00910	351.224	341.91	277.448	241.843	228.605	208.25	306.086	274.299	238.156	245.703	177.406	203.485	-0.244796	0.0178222	0.0504786	-0.50513	7.02e-07	3.36e-06	-0.397032	0.00284441	0.0150657	-0.1259	0.337607	0.470813	type II secretion system F family protein && PF00482:Type II secretion system (T2SS), protein F	SiRe_0180
SIRE_RS00915	994.748	1046.31	920.786	712.32	724.162	712.453	878.927	873.335	881.784	795.252	789.296	726.719	-0.168249	0.0102954	0.0320797	-0.451462	6.56e-10	4.39e-09	-0.200226	0.0186884	0.0685514	0.0944307	0.30739	0.43697	type II/IV secretion system ATPase subunit && PF00437:Type II/IV secretion system protein	SiRe_0181
SIRE_RS00920	66.3483	65.0598	68.8495	77.5466	69.8934	72.8414	63.6396	72.6687	68.5873	68.5283	59.2981	68.842	0.0340158	0.794319	0.876537	0.14715	0.277292	0.380542	-0.0702056	0.64867	0.799593	-0.173439	0.266025	0.389998	glycosyltransferase family 2 protein && PF13641:Glycosyltransferase like family 2	SiRe_0182
SIRE_RS00925	317.18	344.999	396.305	315.201	285.61	377.756	305.661	337.622	330.346	341.405	433.251	316.181	-0.119225	0.281045	0.436806	-0.101775	0.43004	0.537544	0.151625	0.274997	0.468728	0.145325	0.358554	0.490958	inorganic diphosphatase && PF00719:Inorganic pyrophosphatase	SiRe_0183
SIRE_RS00930	96.6293	89.1179	122.421	112.566	118.301	115.841	109.608	79.3101	81.2385	106.77	92.6336	92.6374	-0.190441	0.303917	0.462079	0.181245	0.294688	0.398808	0.101616	0.609351	0.76982	-0.25877	0.152327	0.249412	HD family hydrolase && PF13023:HD domain	SiRe_0184
SIRE_RS00935	51.3784	47.3089	54.6068	62.6943	57.3263	62.3034	48.8052	48.0813	50.0453	39.7935	44.0593	40.4087	-0.0609565	0.673815	0.794506	0.26023	0.0783048	0.133448	-0.253512	0.135258	0.296128	-0.563735	0.000894754	0.00281149	bifunctional hydroxymethylpyrimidine kinase/phosphomethylpyrimidine kinase && PF08543:Phosphomethylpyrimidine kinase|PF10120:Thiamine-phosphate synthase	SiRe_0185
SIRE_RS00940	118.259	104.308	120.64	119.647	119.032	133.564	90.9	107.086	114.401	91.6868	107.69	92.36	-0.135356	0.350356	0.51075	0.128535	0.370039	0.476578	-0.110898	0.514366	0.69689	-0.363518	0.0292348	0.0629637	MoaD family protein && PF02597:ThiS family|PF02391:MoaE protein	SiRe_0186
SIRE_RS00945	30.0834	20.704	26.4069	786.095	784.567	862.958	95.2557	80.7227	55.5282	1756.04	1927.47	2802.41	1.58137	6.29e-09	7e-08	4.98408	5.22e-188	9.42e-186	4.79788	8.52e-56	6.68e-54	1.40287	2.98e-20	6.26e-19	hypothetical protein && -	SiRe_0187
SIRE_RS00950	271.348	304.601	274.889	195.689	214.693	184.742	293.942	323.52	286.791	189.498	173.351	195.423	0.0892109	0.259154	0.413517	-0.504169	2.49e-08	1.4e-07	-0.706986	4.17e-12	9.54e-11	-0.102863	0.351025	0.4848	4Fe-4S dicluster domain-containing protein && PF13183:4Fe-4S dicluster domain	SiRe_0188
SIRE_RS00955	19.8812	28.2146	28.6393	23.6718	19.3184	17.2408	26.8594	23.12	24.4056	28.0739	27.7851	20.2431	-0.041697	0.87452	0.928502	-0.341899	0.248171	0.347651	0.0207573	0.942552	0.966828	0.331748	0.292189	0.421264	GHMP kinase && PF00288:GHMP kinases N terminal domain	SiRe_0189
SIRE_RS00960	258.753	221.1	249.469	176.789	138.214	148.341	272.712	257.877	249.845	251.945	277.364	256.083	0.0973378	0.334972	0.494096	-0.646932	2.12e-07	1.09e-06	-0.00245284	0.983025	0.988611	0.75293	6.13e-08	4.12e-07	phosphopantothenate/pantothenate synthetase && PF02006:Protein of unknown function DUF137	SiRe_0190
SIRE_RS00965	169.509	144.555	173.653	186.645	216.251	204.295	142.111	155.132	137.358	138.194	137.537	124.551	-0.166331	0.169094	0.303381	0.32757	0.0076215	0.0177769	-0.130577	0.347243	0.539128	-0.612828	9.95e-06	4.7e-05	3-methyl-2-oxobutanoate hydroxymethyltransferase && PF02548:Ketopantoate hydroxymethyltransferase	SiRe_0191
SIRE_RS00970	136.465	126.128	137.506	507.995	469.817	626.909	132.07	131.202	128.005	117.448	168.055	161.986	-0.032056	0.800338	0.881295	2.0146	7.8e-61	4.14e-59	0.182224	0.268027	0.459658	-1.8537	3.78e-31	1.77e-29	hypothetical protein && -	SiRe_0193
SIRE_RS00975	146.309	137.94	130.637	131.973	167.876	157.1	161.443	133.539	175.451	179.454	179.89	201.703	0.180938	0.146143	0.272041	0.152409	0.239134	0.337406	0.243432	0.0830978	0.20933	0.28351	0.0473933	0.0951366	ABC transporter ATP-binding protein && PF00005:ABC transporter	SiRe_0192
SIRE_RS00980	130.705	159.36	126.244	133.45	146.295	127.055	135.312	132.566	137.038	150.133	115.988	144.02	-0.0383348	0.730388	0.831966	-0.0212802	0.862659	0.902659	0.00772518	0.95409	0.971515	0.00104959	0.994099	0.997229	ABC transporter permease && PF12698:ABC-2 family transporter protein	SiRe_0194
SIRE_RS00985	866.616	639.977	815.008	540.131	617.593	570.511	898.54	777.428	847.418	733.686	860.384	782.721	0.119082	0.316909	0.473985	-0.414967	0.0015985	0.00436804	-0.0978341	0.429493	0.616475	0.448433	0.000915384	0.00287299	Lrp/AsnC ligand binding domain-containing protein && -	SiRe_0195
SIRE_RS00990	652.704	634.727	618.145	724.458	640.209	695.653	632.486	675.387	692.644	681.473	821.25	709.036	0.0707078	0.452602	0.606318	0.122583	0.228589	0.325628	0.132984	0.267358	0.458825	0.0922777	0.471752	0.601417	hypothetical protein && -	SiRe_0196
SIRE_RS00995	340.339	309	253.738	253.149	369.409	325.782	672.195	524.205	523.963	452.037	520.306	501.879	0.928579	3.19e-09	3.73e-08	0.084825	0.649842	0.735999	-0.233962	0.141611	0.304718	0.622307	0.000707684	0.00226559	ribbon-helix-helix protein%2C CopG family && -	SiRe_0197
SIRE_RS01000	199.281	246.212	209.289	364.223	366.835	344.53	333.564	319.039	293.079	322.401	314.971	373.818	0.532236	1.62e-06	1.29e-05	0.727854	1.56e-10	1.12e-09	0.0857747	0.488906	0.671777	-0.0994453	0.421067	0.556922	MBL fold metallo-hydrolase && PF13483:Beta-lactamase superfamily domain	SiRe_0198
SIRE_RS01005	505.336	608.109	556.155	686.668	669.249	564.875	934.659	865.348	991.685	859.154	911.694	811.488	0.742706	1.73e-19	6.77e-18	0.213283	0.0308874	0.0601316	-0.123991	0.192304	0.372473	0.417219	0.000154017	0.000577406	homoaconitate hydratase && PF00682:HMGL-like	SiRe_0199
SIRE_RS01010	153.369	157.609	157.558	134.865	143.886	144.228	137.894	149.691	136.555	146.539	152.583	128.698	-0.142516	0.253797	0.407842	-0.135359	0.306452	0.410218	0.000317082	0.998322	0.998322	0.00477175	0.975694	0.983999	DUF115 domain-containing protein && PF01973:Protein of unknown function DUF115	SiRe_0200
SIRE_RS01015	232.936	225.134	226.68	178.759	194.071	116.492	147.2	195.24	182.132	233.68	138.792	163.925	-0.383098	0.0381244	0.0945778	-0.477845	0.025029	0.0499841	0.0208281	0.93158	0.964246	0.12511	0.639016	0.746709	hypothetical protein && -	SiRe_0201
SIRE_RS01020	281.524	294.903	287.354	210.818	235.383	160.954	239.472	280.215	248.403	249.747	222.363	221.106	-0.167972	0.167285	0.300974	-0.49906	0.000926706	0.00266403	-0.159642	0.283245	0.477916	0.182568	0.298226	0.427294	hypothetical protein && -	SiRe_0202
SIRE_RS01025	144.375	142.107	123.98	97.2907	69.7806	75.812	159.044	135.205	144.465	114.832	113.815	125.622	0.0956817	0.553728	0.694853	-0.751968	0.000165495	0.000568011	-0.319126	0.0869289	0.216374	0.538637	0.01577	0.0363861	hypothetical protein && -	SiRe_0203
SIRE_RS01030	213.013	204.117	189.198	114.065	107.619	116.492	184.233	208.843	162.22	150.396	140.713	171.128	-0.126205	0.343069	0.5012	-0.831659	1.04e-08	6.13e-08	-0.275583	0.0919678	0.226223	0.440021	0.0114139	0.0275027	hypothetical protein && -	SiRe_0204
SIRE_RS01035	484.157	519.168	543.192	343.643	338.545	317.628	452.889	408.533	496.745	398.503	356.26	430.704	-0.186657	0.0713718	0.157789	-0.619001	2.02e-08	1.15e-07	-0.206821	0.116256	0.265652	0.235643	0.0810667	0.148377	6-pyruvoyl tetrahydropterin synthase family protein && PF01242:6-pyruvoyl tetrahydropterin synthase	SiRe_0205
SIRE_RS01040	112.839	107.051	115.079	147.568	124.673	122.001	121.933	93.1818	103.751	121.109	75.7004	101.128	-0.0716245	0.676135	0.796179	0.242703	0.153927	0.236725	-0.107972	0.619977	0.777805	-0.412729	0.051743	0.102133	hypothetical protein && -	SiRe_0206
SIRE_RS01045	233.008	255.451	234.105	146.822	171.141	138.159	199.976	211.731	226.159	203.643	213.99	196.616	-0.1787	0.0365443	0.091828	-0.652014	4.62e-10	3.13e-09	-0.066061	0.534194	0.714313	0.419046	0.000699828	0.00224573	dihydropteroate synthase-like protein && -	SiRe_0207
SIRE_RS01050	984.549	969.291	1063.06	1005.03	1021.65	1068.2	925.169	1006.84	1096.94	1031.11	1154.6	1090.39	0.00611875	0.937995	0.966851	0.0476174	0.533585	0.634834	0.101831	0.30075	0.496106	0.0714276	0.463137	0.594618	thioredoxin-disulfide reductase && PF07992:Pyridine nucleotide-disulphide oxidoreductase	SiRe_0208
SIRE_RS01055	308.346	290.746	308.254	282.871	300.945	316.506	346.432	312.247	309.292	344.302	273.961	335.218	0.0933822	0.310473	0.46803	0.000526181	0.995745	0.996849	-0.0326362	0.792029	0.885562	0.0709099	0.580172	0.698365	inositol monophosphatase && PF00459:Inositol monophosphatase family	SiRe_0209
SIRE_RS01060	304.932	284.077	321.515	266.255	260.117	261.003	308.363	313.9	332.545	355.415	380.961	341.831	0.068735	0.379241	0.537605	-0.199246	0.0187173	0.0391098	0.163741	0.0843591	0.211657	0.443111	1.24e-05	5.78e-05	AAA family ATPase && PF00004:ATPase family associated with various cellular activities (AAA)	SiRe_0210
SIRE_RS01065	433.058	440.553	442.917	377.101	404.913	367.656	354.785	371.618	422.239	369.907	386.192	339.833	-0.196211	0.0133661	0.0396829	-0.184341	0.0206985	0.0424633	-0.0793761	0.44701	0.633016	-0.0795107	0.448443	0.582508	NAD(P)/FAD-dependent oxidoreductase && PF01266:FAD dependent oxidoreductase	SiRe_0211
SIRE_RS01070	529.563	524.268	501.837	249.967	295.598	247.81	350.458	353.464	363.443	302.334	234.258	310.722	-0.542863	7.75e-14	1.59e-12	-0.959674	1.14e-24	1.91e-23	-0.343826	0.00457142	0.0222713	0.0836477	0.536167	0.660608	alkaline phosphatase family protein && PF01663:Type I phosphodiesterase / nucleotide pyrophosphatase	SiRe_0212
SIRE_RS01075	361.175	343.64	345.938	209.79	189.882	223.923	264.047	256.889	288.687	246.546	210.38	221.334	-0.37587	0.000232492	0.00118309	-0.741791	1.45e-10	1.04e-09	-0.266561	0.046334	0.135854	0.109878	0.453762	0.587858	phosphoribosyltransferase && PF00156:Phosphoribosyl transferase domain	SiRe_0213
SIRE_RS01080	33.7334	39.9596	36.4219	38.9139	35.9885	35.5363	26.8927	28.3711	32.1223	28.261	28.3125	24.2951	-0.331478	0.039942	0.0984243	0.0147468	0.926928	0.948707	-0.123884	0.521155	0.70246	-0.459314	0.0144553	0.0338846	methylmalonyl-CoA mutase family protein && PF01642:Methylmalonyl-CoA mutase	SiRe_0214
SIRE_RS01085	52.136	39.461	46.2757	18.7215	42.4333	40.7314	37.4188	44.6743	46.2228	34.7337	45.4414	38.4019	-0.10457	0.687218	0.805187	-0.415409	0.190618	0.280387	-0.12656	0.667317	0.811584	0.198389	0.573512	0.692338	methylmalonyl-CoA epimerase && PF13669:Glyoxalase/Bleomycin resistance protein/Dioxygenase superfamily	SiRe_0215
SIRE_RS01090	628.448	608.19	633.12	544.509	600.29	577.851	780.671	780.866	947.385	976.668	936.17	806.049	0.424489	3.61e-06	2.71e-05	-0.106616	0.241132	0.33939	0.104281	0.369974	0.560722	0.647271	2.85e-08	2e-07	Hsp20/alpha crystallin family protein && PF00011:Hsp20/alpha crystallin family	SiRe_0216
SIRE_RS01095	375.789	370.717	433.302	312.757	312.095	292.239	289.893	317.106	301.544	275.87	301.787	301.866	-0.376094	0.000370786	0.00179144	-0.353222	0.00176717	0.00479509	-0.0583535	0.64018	0.791705	-0.0704096	0.586928	0.705248	ZPR1 zinc finger domain-containing protein && PF03367:ZPR1 zinc-finger domain	SiRe_0217
SIRE_RS01100	134.691	127.156	140.572	137.946	155.977	164.289	122.74	123.078	140.115	135.795	123.369	126.17	-0.0600555	0.546312	0.688624	0.199482	0.0599053	0.106237	-0.0135338	0.909554	0.950398	-0.262042	0.0352105	0.0737874	elongation factor 1-alpha && PF00009:Elongation factor Tu GTP binding domain|PF03144:Elongation factor Tu domain 2	SiRe_0218
SIRE_RS01105	318.684	343.906	386.867	247.618	267.704	224.418	367.218	365.351	400.031	335.044	351.762	366.573	0.111189	0.323534	0.481105	-0.493896	0.000198566	0.000667578	-0.115822	0.358327	0.550885	0.500093	0.000466422	0.0015555	carbon monoxide dehydrogenase subunit G && PF06240:Carbon monoxide dehydrogenase subunit G (CoxG)	SiRe_0219
SIRE_RS01110	394.784	337.955	419.982	361.318	344.087	369.445	398.694	457.765	408.94	479.724	568.986	479.158	0.134739	0.235741	0.388103	-0.0907568	0.449476	0.556808	0.259852	0.0395714	0.120784	0.496759	0.000179496	0.000661968	carbon monoxide dehydrogenase && PF06240:Carbon monoxide dehydrogenase subunit G (CoxG)	SiRe_0220
SIRE_RS01115	80.5712	64.5395	66.8023	95.6662	86.0335	76.0261	75.6524	60.8422	62.6197	64.2175	84.3223	95.7749	-0.0918517	0.630057	0.759957	0.288841	0.128192	0.203484	0.284673	0.191242	0.372246	-0.0850321	0.690898	0.787363	NTP transferase domain-containing protein && PF12804:MobA-like NTP transferase domain	SiRe_0221
SIRE_RS01120	3929.77	3697.95	4027.33	4484.74	4411.93	4408.07	3949.69	3813.74	4131.99	4060.29	4336.94	3738.71	0.0296526	0.651564	0.778617	0.201635	0.0037714	0.00951813	0.0172441	0.848669	0.921596	-0.143025	0.135119	0.227684	(2Fe-2S)-binding protein && PF01799:[2Fe-2S] binding domain|PF00111:2Fe-2S iron-sulfur cluster binding domain	SiRe_0222
SIRE_RS01125	3404.74	3302.99	3447.72	4206.41	3761.69	4020.84	3373.59	3267.09	3524.53	3407.25	3965.86	3318.66	0.00173749	0.977153	0.986715	0.249984	0.000365835	0.00115062	0.0612529	0.517222	0.699951	-0.175359	0.0935921	0.167357	xanthine dehydrogenase family protein subunit M && PF00941:FAD binding domain in molybdopterin dehydrogenase|PF03450:CO dehydrogenase flavoprotein C-terminal domain	SiRe_0223
SIRE_RS01130	15.954	18.3096	12.9465	33.6314	32.1056	38.3512	11.2259	8.76328	11.7174	11.1087	18.4422	9.74844	-0.573886	0.112306	0.224264	1.15313	4.52e-05	0.000168262	0.296127	0.489322	0.671981	-1.41899	1.87e-05	8.27e-05	uroporphyrinogen-III C-methyltransferase && PF00590:Tetrapyrrole (Corrin/Porphyrin) Methylases	SiRe_0225
SIRE_RS01135	14.2009	13.2879	17.1579	49.6039	52.4408	49.925	23.018	19.1425	23.3472	29.1977	29.724	32.4127	0.553491	0.101911	0.208509	1.77905	3.77e-10	2.59e-09	0.468857	0.130653	0.288817	-0.745422	0.00409449	0.0111177	DUF1404 family protein && PF07185:Protein of unknown function (DUF1404)	SiRe_0226
SIRE_RS01140	42.2475	54.2589	35.2568	26.4195	63.466	49.509	44.5907	60.8422	62.2852	68.8349	84.0275	76.7191	0.351161	0.287396	0.4448	0.103258	0.78833	0.847142	0.440293	0.157808	0.327493	0.699367	0.0508232	0.10061	hypothetical protein && -	SiRe_0227
SIRE_RS01145	28.8133	27.5226	22.797	29.6102	32.7537	26.5905	22.0483	23.5139	28.7385	24.2556	28.821	25.3585	-0.0908687	0.713806	0.822886	0.178439	0.47201	0.577643	0.0659229	0.808313	0.893811	-0.191479	0.471617	0.601417	SIS domain-containing protein && -	SiRe_0228
SIRE_RS01150	868.249	820.948	873.791	519.216	561.455	523.606	744.272	718.804	753.672	729.965	674.846	671.012	-0.209101	0.00184991	0.00726449	-0.664811	1.94e-17	2.32e-16	-0.106202	0.236881	0.429122	0.360874	0.000251397	0.000892034	amidohydrolase && -	SiRe_0229
SIRE_RS01155	421.328	374.386	396.378	263.924	317.211	298.846	344.216	296.021	369.996	365.874	381.786	370.654	-0.239124	0.0154429	0.0445171	-0.425785	3.86e-05	0.000144682	0.135419	0.244136	0.435969	0.334025	0.00524992	0.0137867	class I SAM-dependent methyltransferase family protein && PF02475:Met-10+ like-protein	SiRe_0230
SIRE_RS01160	425.626	503.105	434.184	366.482	358.136	320.489	367.957	390.142	379.786	363.216	325.59	347.546	-0.258865	0.00162791	0.00650154	-0.372037	8.61e-05	0.000307598	-0.146164	0.137042	0.29797	-0.0223166	0.836672	0.899199	glutamine synthetase && PF00120:Glutamine synthetase, catalytic domain	SiRe_0231
SIRE_RS01165	328.433	368.763	384.469	296.369	277.408	296.717	283.506	280.478	314.652	310.473	338.153	297.827	-0.298934	0.00113272	0.00481453	-0.302533	0.00180282	0.00487861	0.0956014	0.383544	0.573146	0.110171	0.335413	0.468716	alcohol dehydrogenase catalytic domain-containing protein && PF00107:Zinc-binding dehydrogenase|PF08240:Alcohol dehydrogenase GroES-like domain	SiRe_0232
SIRE_RS01170	42.2475	51.5459	62.3774	227.207	147.055	298.51	68.1976	81.1229	72.4542	120.124	120.439	114.406	0.509821	0.0811409	0.173763	2.12026	5.83e-15	5.74e-14	0.666542	0.00971078	0.0410174	-0.935247	0.000236772	0.000844547	50S ribosomal protein L13e && -	SiRe_0233
SIRE_RS01175	102.641	97.9228	110.729	60.8638	75.474	76.8569	79.1551	84.003	94.7704	65.4886	94.8002	72.6335	-0.270665	0.0366418	0.0919372	-0.531783	0.000257763	0.000845062	-0.159473	0.357548	0.550024	0.114835	0.544795	0.668378	RNA 3'-terminal phosphate cyclase && PF01137:RNA 3'-terminal phosphate cyclase|PF05189:RNA 3'-terminal phosphate cyclase (RTC), insert domain	SiRe_0234
SIRE_RS01180	79.2561	73.3228	56.4401	35.2259	49.3671	35.4198	70.1825	64.405	55.6547	37.9376	26.4951	48.7452	-0.136731	0.53078	0.676751	-0.787724	0.00230071	0.00607837	-0.757996	0.00812881	0.035781	-0.0958452	0.770612	0.848507	hypothetical protein && -	SiRe_0235
SIRE_RS01185	78.2857	73.4724	87.2776	61.4708	76.4767	82.5012	72.2249	82.4444	83.5415	55.0588	71.7288	59.7861	-0.00417682	0.975672	0.986377	-0.102511	0.507156	0.610317	-0.364821	0.0298261	0.0979497	-0.254303	0.169693	0.27202	DNA polymerase IV && PF11798:IMS family HHH motif|PF00817:impB/mucB/samB family	SiRe_0236
SIRE_RS01190	128.108	123.038	120.706	105.678	87.6445	100.084	103.811	128.54	110.642	123.184	145.174	119.429	-0.11561	0.364959	0.523399	-0.332773	0.014365	0.0310458	0.164697	0.279541	0.473645	0.392715	0.0144807	0.0338846	carbohydrate kinase family protein && PF00294:pfkB family carbohydrate kinase	SiRe_0237
SIRE_RS01195	362.075	373.464	385.555	274.342	284.577	275.414	579.72	555.594	581.183	584.693	687.801	621.098	0.615221	2.67e-18	9.07e-17	-0.41508	6.66e-07	3.2e-06	0.130166	0.177153	0.35579	1.17205	6.58e-28	2.38e-26	RuvB-like helicase && PF06068:TIP49 C-terminus	SiRe_0238
SIRE_RS01200	133.067	151.58	100.447	84.244	91.0752	126.97	175.421	160.958	167.331	204.527	199.176	178.32	0.388341	0.00959329	0.0302576	-0.333853	0.0799179	0.13585	0.196873	0.166499	0.339356	0.929434	4.04e-07	2.41e-06	GMP synthase subunit A && PF00117:Glutamine amidotransferase class-I	SiRe_0239
SIRE_RS01205	26.0799	33.8344	24.3363	27.8593	26.3681	23.0326	24.3349	23.1339	28.2258	38.1818	41.7475	26.6119	-0.15225	0.543281	0.686418	-0.115209	0.660605	0.744452	0.480263	0.0748843	0.193496	0.455404	0.100657	0.177538	KaiC domain-containing protein && PF06745:KaiC	SiRe_0240
SIRE_RS01210	130.087	118.566	124.554	83.4985	77.9708	76.2229	140.54	138.335	171.994	159.965	160.448	136.257	0.272612	0.0706539	0.157009	-0.642241	0.000248496	0.000819645	0.00654271	0.968928	0.981445	0.932852	7.13e-07	4.12e-06	dual specificity protein phosphatase family protein && PF00102:Protein-tyrosine phosphatase	SiRe_0241
SIRE_RS01215	57.4457	71.9816	59.9651	27.6143	47.9165	46.2454	71.7037	70.8297	73.0738	62.941	61.9298	58.4372	0.189329	0.29885	0.456766	-0.616597	0.00987651	0.0223814	-0.245714	0.219887	0.407156	0.571683	0.025938	0.05649	endonuclease V && PF04493:Endonuclease V	SiRe_0242
SIRE_RS01220	138.01	141.705	143.239	184.68	149.084	189.44	154.323	154.075	133.283	142.571	153.371	155.242	0.0633517	0.626755	0.757036	0.317172	0.0222134	0.0450592	0.0193367	0.897064	0.945001	-0.224292	0.153569	0.250942	cysteine hydrolase && PF00857:Isochorismatase family	SiRe_0243
SIRE_RS01225	585.29	655.382	636.43	447.476	466.074	423.606	491.531	515.008	532.487	415.873	372.776	374.255	-0.285394	0.000194319	0.0010047	-0.478235	3.23e-08	1.8e-07	-0.415723	3.42e-05	0.000325321	-0.212019	0.0484981	0.0969963	DHH family phosphoesterase && PF02272:DHHA1 domain	SiRe_0244
SIRE_RS01230	56.4314	68.2382	54.478	38.1486	43.2615	39.6784	46.2745	53.1373	58.1721	38.1925	31.3115	39.0267	-0.182701	0.337721	0.496196	-0.551774	0.00862295	0.0198394	-0.548668	0.019298	0.0696671	-0.169319	0.499769	0.627532	metallophosphoesterase && PF00149:Calcineurin-like phosphoesterase	SiRe_0245
SIRE_RS01235	457.529	493.756	458.481	280.695	304.702	262.413	375.501	415.755	455.465	381.895	439.007	379.133	-0.176295	0.0376701	0.0939932	-0.722389	2.14e-15	2.14e-14	-0.0667104	0.547503	0.720716	0.491206	2.69e-05	0.000114543	DUF763 domain-containing protein && PF05559:Protein of unknown function (DUF763)	SiRe_0246
SIRE_RS01240	399.423	420.322	433.439	292.646	316.594	282.532	359.384	392.767	409.061	307.806	298.595	284.537	-0.108889	0.231059	0.381891	-0.479662	2.18e-06	9.84e-06	-0.39384	0.000557514	0.00385345	-0.0119351	0.922359	0.956941	DUF47 domain-containing protein && PF01865:Protein of unknown function DUF47	SiRe_0247
SIRE_RS01245	137.779	157.334	139.477	104.5	86.5723	89.2277	152.755	122.054	114.363	100.756	71.1722	114.549	-0.158423	0.209293	0.357363	-0.623933	1.78e-06	8.18e-06	-0.451968	0.0122971	0.0490516	0.021879	0.905937	0.946688	inorganic phosphate transporter && PF01384:Phosphate transporter family	SiRe_0248
SIRE_RS01250	129.228	132.633	92.8127	53.2303	57.7902	77.6611	150.384	153.232	100.56	56.3877	99.5881	153.139	0.188939	0.393952	0.553292	-0.893354	0.000609297	0.00181702	-0.396666	0.192398	0.372473	0.697405	0.0432809	0.0874926	ribbon-helix-helix protein%2C CopG family && -	SiRe_0249
SIRE_RS01255	158.55	157.169	147.269	111.582	116.053	118.769	180.092	179.439	170.857	176.894	197.003	177.605	0.196648	0.0146233	0.0427756	-0.406858	9.61e-06	3.95e-05	0.0446314	0.661163	0.807276	0.659864	4.77e-09	3.74e-08	DEAD/DEAH box helicase && PF00271:Helicase conserved C-terminal domain|PF00270:DEAD/DEAH box helicase	SiRe_0250
SIRE_RS01260	90.9818	80.9285	123.192	76.4224	111.243	90.824	122.702	92.8101	94.7959	161.049	108.239	146.001	0.0722523	0.794727	0.876612	-0.0688726	0.818561	0.870303	0.410834	0.145276	0.309488	0.562304	0.0585737	0.113282	hypothetical protein && -	SiRe_0251
SIRE_RS01265	127.672	123.636	129.599	467.618	410.975	418.392	85.4973	94.8241	95.6741	91.9035	109.257	86.0997	-0.464034	5.06e-06	3.68e-05	1.77778	1.76e-85	1.65e-83	0.0454624	0.739078	0.856459	-2.185	4.49e-69	6.42e-67	acyl-CoA carboxylase subunit beta && PF01039:Carboxyl transferase domain	SiRe_0252
SIRE_RS01270	109.347	88.0909	112.311	284.294	278.267	337.141	49.991	69.7896	61.6123	52.7179	63.9268	54.4714	-0.771377	6.68e-05	0.000391661	1.54889	2.8e-26	5.16e-25	-0.0969218	0.684813	0.825386	-2.40701	1.79e-42	1.48e-40	acetyl-CoA carboxylase biotin carboxyl carrier protein subunit && PF00364:Biotin-requiring enzyme	SiRe_0253
SIRE_RS01275	139.869	142.496	157.098	477.86	490.982	447.729	107.383	108.349	98.7051	104.595	97.5661	92.7151	-0.482183	1.79e-06	1.4e-05	1.69965	8.2e-79	6.53e-77	-0.104277	0.406185	0.596461	-2.27474	9.99e-95	3.02e-92	biotin carboxylase && PF02786:Carbamoyl-phosphate synthase L chain, ATP binding domain|PF00289:Carbamoyl-phosphate synthase L chain, N-terminal domain|PF02785:Biotin carboxylase C-terminal domain	SiRe_0254
SIRE_RS01280	0	0	0	0	0	0.330942	0	0	0	0	0	0.305898	--	--	--	--	--	--	--	--	--	-0.224677	0.951653	0.971248	ISH3 family transposase && PF01609:Transposase DDE domain|PF14210:Domain of unknown function (DUF4322)	SiRe_0255
SIRE_RS01285	4.45101	2.69945	6.2067	3.50507	6.7771	2.31824	4.95888	4.54046	7.58882	5.64056	1.67219	1.6071	0.354234	0.451619	0.605624	-0.0738254	0.893829	0.921964	-0.94801	0.110486	0.257353	-0.507775	0.452994	0.587143	transposase && PF01385:Probable transposase|PF07282:Putative transposase DNA-binding domain	SiRe_0256
SIRE_RS01290	95.1404	110.745	105.042	78.3383	78.3217	72.8073	103.745	114.268	112.315	107.976	82.7733	83.5694	0.0891543	0.393735	0.553287	-0.427399	0.000309518	0.000988415	-0.279582	0.0431656	0.128625	0.247185	0.0985899	0.174743	ABC transporter permease subunit && PF00528:Binding-protein-dependent transport system inner membrane component	SiRe_0257
SIRE_RS01295	498.31	541.192	544.74	333.815	300.821	222.484	481.368	481.776	514.997	362.393	366.403	294.376	-0.0990118	0.229279	0.379661	-0.877339	3.82e-12	3.12e-11	-0.542748	3.5e-06	4.13e-05	0.247138	0.116201	0.199264	ABC transporter ATP-binding protein && PF00005:ABC transporter	SiRe_0258
SIRE_RS01305	367.682	359.547	422.82	336.132	375.984	419.651	409.565	387.289	423.301	383.771	456.92	381.406	0.085795	0.402699	0.560995	-0.0106946	0.928037	0.948707	-0.00953366	0.938033	0.965519	0.0986768	0.477854	0.607203	3-isopropylmalate dehydratase small subunit && PF00694:Aconitase C-terminal domain	SiRe_0259
SIRE_RS01310	357.718	397.812	413.328	405.776	375.676	321.192	427.748	388.308	432.672	406.988	395.629	339.076	0.0960977	0.248083	0.402804	-0.0739697	0.470671	0.576471	-0.141034	0.185344	0.365302	0.04058	0.742616	0.825196	3-isopropylmalate dehydratase large subunit && PF00330:Aconitase family (aconitate hydratase)	SiRe_0260
SIRE_RS01315	21.7594	26.7544	22.2464	32.4663	38.8058	35.1622	20.0652	18.4583	17.8075	18.6595	16.5215	19.8481	-0.327277	0.130665	0.250644	0.603055	0.00249078	0.00654858	-0.0441284	0.86105	0.926007	-0.963324	1.93e-05	8.51e-05	deoxyribodipyrimidine photo-lyase && PF00875:DNA photolyase|PF03441:FAD binding domain of DNA photolyase	SiRe_0261
SIRE_RS01320	190.866	183.754	166.705	131.25	144.24	136.825	135.385	138.789	140.508	154.478	139.635	133.848	-0.383997	1.15e-05	7.87e-05	-0.381041	7.82e-05	0.000281347	0.0338862	0.759221	0.867829	0.0425178	0.719136	0.810706	glycoside hydrolase family 15 protein && PF00723:Glycosyl hydrolases family 15	SiRe_0262
SIRE_RS01325	332.859	339.529	217.787	312.764	221.404	314.175	190.762	207.417	100.92	64.6222	67.0522	109.307	-0.832085	0.0234059	0.0629033	-0.0590412	0.729485	0.799129	-1.06057	8.05e-05	0.000708879	-1.82587	1.77e-16	2.71e-15	winged helix-turn-helix transcriptional regulator && PF01978:Sugar-specific transcriptional regulator TrmB	SiRe_0263
SIRE_RS01330	586.081	466.852	494.951	1746.62	1327.37	1784.99	1091.82	807.004	793.395	2292.25	2749.57	2760.32	0.797624	7.68e-10	9.67e-09	1.65955	2.83e-41	9.71e-40	1.52399	2.78e-30	1.4e-28	0.672714	4.59e-07	2.71e-06	winged helix-turn-helix domain-containing protein && -	SiRe_0264
SIRE_RS01335	483.235	554.991	470.681	208.768	253.738	184.009	318.612	304.211	330.389	147.641	106.549	163.052	-0.661437	4.42e-13	8.15e-12	-1.211	1.67e-23	2.66e-22	-1.20188	1.68e-15	4.79e-14	-0.642305	0.000270803	0.000952189	ParA family protein && PF01656:CobQ/CobB/MinD/ParA nucleotide binding domain	SiRe_0265
SIRE_RS01340	599.495	534.241	562.439	502.918	337.215	396.072	718.294	678.625	774.41	549.849	661.878	700.722	0.3559	0.00201993	0.00786037	-0.450243	0.0031516	0.00809729	-0.194196	0.169661	0.344959	0.622021	0.000427239	0.0014343	DUF3311 domain-containing protein && -	SiRe_0266
SIRE_RS01345	710.183	692.927	693.558	866.308	688.44	701.713	1005.44	905.619	1018.51	1256.45	1283.77	1503.85	0.482918	1.44e-12	2.37e-11	0.116209	0.204369	0.297224	0.454289	7.38e-06	8.27e-05	0.831399	2.29e-12	2.47e-11	sodium:solute symporter && PF00474:Sodium:solute symporter family	SiRe_0267
SIRE_RS01350	83.3728	80.9508	64.7395	55.6797	65.4134	65.2917	76.9973	67.4662	76.2676	103.622	96.225	91.6114	-0.0538705	0.741144	0.839399	-0.28408	0.112878	0.181733	0.389729	0.0214274	0.0760415	0.631576	0.000529655	0.00174075	NAD-dependent protein deacylase && PF02146:Sir2 family	SiRe_0268
SIRE_RS01355	299.702	286.681	194.297	7144.03	8114.03	8589.09	715.644	768.852	561.573	19464.8	15874.1	22311.4	1.39005	2.36e-17	6.99e-16	4.94213	0	0	4.80541	6.8e-271	2.84e-268	1.26171	1.83e-23	5.08e-22	hypothetical protein && -	SiRe_0269
SIRE_RS01360	576.805	566.755	468.571	416.199	523.441	469.882	548.402	537.269	558.014	364.76	358.235	305.836	0.028587	0.75074	0.846921	-0.181134	0.09722	0.160288	-0.68779	3.43e-10	6.94e-09	-0.465541	0.000322927	0.00111103	NDP-sugar synthase && PF00483:Nucleotidyl transferase	SiRe_0270
SIRE_RS01370	0	0	0	0	0	0	0	0	0	0	0	0	--	--	--	--	--	--	--	--	--	--	--	--	ISH3 family transposase && PF01609:Transposase DDE domain|PF14210:Domain of unknown function (DUF4322)	SiRe_0272
SIRE_RS01375	1044.5	939.408	874.335	696.107	652.45	740.678	978.725	806.689	754.328	831.579	986.591	848.551	-0.170719	0.144362	0.269895	-0.441305	0.000132283	0.000461626	0.0587067	0.671226	0.814364	0.341074	0.0130372	0.031029	hypothetical protein && -	SiRe_0273
SIRE_RS01380	36.9692	14.3495	17.931	16.3029	17.3985	8.66467	20.8105	10.0566	9.24456	8.0313	7.40738	16.9078	-0.796349	0.107551	0.21685	-0.709526	0.157204	0.240513	-0.316707	0.606417	0.766885	-0.392337	0.518102	0.643896	hypothetical protein && -	SiRe_0274
SIRE_RS01385	162.458	183.24	174.192	115.541	94.4692	101.514	163.674	148.049	142.076	131.114	107.555	123.058	-0.195074	0.0637913	0.144497	-0.729958	2.03e-09	1.3e-08	-0.338039	0.012799	0.0506508	0.206295	0.170514	0.272461	hypothetical protein && -	SiRe_0275
SIRE_RS01390	413.025	382.105	507.652	303.142	320.055	315.43	383.842	448.818	416.07	398.828	460.77	355.255	-0.0608534	0.570294	0.707384	-0.462446	3.96e-05	0.000148299	-0.0518564	0.667006	0.811584	0.361536	0.00426866	0.0115216	succinate--CoA ligase subunit alpha && PF00549:CoA-ligase|PF02629:CoA binding domain	SiRe_0276
SIRE_RS01395	164.99	141.908	194.819	134.651	102.22	142.685	129.752	176.706	169.684	144.075	191.921	129.976	-0.0751366	0.581833	0.717557	-0.393334	0.00727803	0.0170345	-0.0437437	0.789349	0.884191	0.285602	0.106467	0.185184	succinate--CoA ligase subunit beta && PF08442:ATP-grasp domain|PF00549:CoA-ligase	SiRe_0277
SIRE_RS01400	20.0556	30.4611	30.927	15.45	11.406	14.8169	23.4688	21.3481	25.4225	24.6262	23.5867	21.2518	-0.209759	0.452624	0.606318	-0.95628	0.00411899	0.0102899	-0.0275789	0.927583	0.962472	0.728204	0.0397153	0.081493	endonuclease III domain-containing protein && PF00730:HhH-GPD superfamily base excision DNA repair protein	SiRe_0278
SIRE_RS01405	27.4223	36.7396	35.0272	26.944	22.1274	20.4499	31.5745	30.8343	33.4717	26.7402	37.5797	25.3157	-0.0459292	0.825065	0.896088	-0.505203	0.0357411	0.0679206	-0.110202	0.649809	0.799593	0.360056	0.187346	0.29517	polysaccharide biosynthesis protein && PF13528:Glycosyl transferase family 1	SiRe_0279
SIRE_RS01410	369.951	380.607	377.304	248.775	262.188	216.768	322.252	323.897	349.211	288.135	305.946	251.638	-0.179604	0.0126999	0.0380112	-0.621393	1.08e-11	8.46e-11	-0.246894	0.0189142	0.0687764	0.206939	0.0887117	0.160211	threonine--tRNA ligase && PF03129:Anticodon binding domain|PF00587:tRNA synthetase class II core domain (G, H, P, S and T)	SiRe_0280
SIRE_RS01415	485.912	425.504	481.034	263.268	329.143	327.25	361.005	360.25	424.155	452.506	391.391	442.746	-0.281883	0.00810755	0.0264444	-0.585341	1.21e-06	5.68e-06	0.156763	0.21807	0.406035	0.471394	0.000743497	0.00236908	methylated-DNA--[protein]-cysteine S-methyltransferase && PF01035:6-O-methylguanine DNA methyltransferase, DNA binding domain	SiRe_0281
SIRE_RS01420	0	0	0	0	0	0.666937	0	0	0	0	0.320716	0.308233	--	--	--	2.02691	0.579656	0.674665	1.94437	0.596327	1	-0.135283	0.959564	0.976013	ISH3 family transposase && -	SiRe_0282
SIRE_RS01425	1.33133	1.45336	1.45289	0.629035	0.552839	0.520052	1.40517	0	1.8159	0.482037	2.00065	0.480696	-0.398454	0.746159	0.843228	-1.30959	0.359859	0.466714	-0.135942	0.9279	0.962472	0.791766	0.634762	0.742613	transposase && -	SiRe_0283
SIRE_RS01430	0	0	0	0	0	0	0	0	0	0	0	0	--	--	--	--	--	--	--	--	--	--	--	--	hypothetical protein && -	SiRe_0284
SIRE_RS01435	0	0	0	0	0	1.79218	0	0	0	0	0	0	--	--	--	--	--	--	--	--	--	--	--	--	DUF4322 domain-containing protein && -	NA
SIRE_RS01440	77.5367	79.435	71.5984	83.9786	87.6759	81.5442	60.0139	57.1917	52.4721	59.603	55.122	65.0363	-0.42944	0.00907763	0.028978	0.158562	0.318542	0.421814	0.0726648	0.712092	0.839909	-0.504542	0.00640831	0.0164629	hypothetical protein && PF06525:Sulfocyanin (SoxE) domain	SiRe_0285
SIRE_RS01445	10.5253	5.53228	9.35926	6.63077	2.91379	3.19781	11.932	7.95323	7.57691	7.19842	5.27231	5.0671	0.106326	0.809584	0.888442	-1.00764	0.0734318	0.126497	-0.657188	0.196959	0.378385	0.466224	0.464671	0.596025	hypothetical protein && -	SiRe_0286
SIRE_RS01450	50.3091	46.9803	46.6342	36.9443	40.0202	40.8431	37.1056	42.9729	46.5046	41.4787	46.7958	40.0502	-0.18468	0.29211	0.450582	-0.276599	0.133418	0.210669	0.0073801	0.970996	0.981605	0.110948	0.595097	0.71129	iron-containing alcohol dehydrogenase && PF00465:Iron-containing alcohol dehydrogenase	SiRe_0287
SIRE_RS01455	19.3475	18.936	14.5614	16.0763	14.1289	26.582	22.533	19.0557	21.157	7.97141	19.55	15.8985	0.246711	0.509367	0.657902	0.120291	0.773967	0.835354	-0.543893	0.227979	0.417518	-0.404511	0.410941	0.546714	hypothetical protein && -	SiRe_0288
SIRE_RS01460	60.0373	49.9612	44.0374	52.3158	55.1745	29.988	102.842	106.424	120.317	88.1985	77.6491	115.672	1.09543	6.94e-10	8.78e-09	-0.158348	0.532024	0.633563	-0.237364	0.212814	0.398768	1.02888	4.81e-05	0.000195886	ParA family protein && PF01656:CobQ/CobB/MinD/ParA nucleotide binding domain	SiRe_0289
SIRE_RS01465	286.523	280.87	230.791	232.537	195.467	189.204	403.22	364.854	367.879	509.183	489.519	438.093	0.509468	1.86e-07	1.69e-06	-0.361705	0.00222865	0.0058995	0.32726	0.00205372	0.0114252	1.21023	4.06e-22	1.04e-20	alpha/beta hydrolase && PF07859:alpha/beta hydrolase fold	SiRe_0290
SIRE_RS01470	39.8214	33.8112	37.0192	89.0579	85.987	85.7268	27.3973	28.8865	38.3224	41.0118	45.546	46.9684	-0.226312	0.266967	0.420241	1.24586	1.19e-14	1.14e-13	0.48564	0.0254468	0.0865253	-0.975979	1.49e-08	1.1e-07	alcohol dehydrogenase catalytic domain-containing protein && PF08240:Alcohol dehydrogenase GroES-like domain|PF00107:Zinc-binding dehydrogenase	SiRe_0291
SIRE_RS01475	58.9909	60.5617	73.1434	83.2613	97.2551	100.606	56.9638	66.3221	62.4008	93.525	95.6272	93.5367	-0.0519134	0.722728	0.827258	0.558126	0.000127759	0.00044699	0.59455	5.28e-05	0.000483774	-0.00482939	0.973686	0.983075	acetyl-CoA C-acetyltransferase && PF00108:Thiolase, N-terminal domain|PF02803:Thiolase, C-terminal domain	SiRe_0292
SIRE_RS01480	17.8931	20.2567	16.9956	52.1344	30.959	52.4213	26.9293	20.9568	35.5916	35.9921	36.2252	26.5601	0.598912	0.0238748	0.0640967	1.30663	2.76e-07	1.39e-06	0.230771	0.385188	0.574917	-0.466439	0.070465	0.132268	acyl-CoA/acyl-ACP dehydrogenase && PF00441:Acyl-CoA dehydrogenase, C-terminal domain	SiRe_0293
SIRE_RS01485	24.1277	28.7976	26.3307	69.7679	61.3169	69.3672	42.1036	35.4421	43.1114	53.464	36.983	43.5582	0.608057	0.00344415	0.0124627	1.35056	1.91e-12	1.58e-11	0.140914	0.518116	0.700328	-0.591346	0.00334381	0.00932151	R2-like ligand-binding oxidase && PF00268:Ribonucleotide reductase, small chain	SiRe_0294
SIRE_RS01490	58.9364	59.1915	54.8844	34.5298	36.7103	31.7705	111.969	94.1892	103.298	76.8211	79.267	60.8603	0.838794	5.21e-08	5.13e-07	-0.738015	0.000329083	0.00104473	-0.524461	0.00279963	0.0148819	1.06478	1.47e-06	8.05e-06	SDR family oxidoreductase && PF00106:short chain dehydrogenase	SiRe_0295
SIRE_RS01495	4.84213	4.97503	5.90592	5.6523	4.25797	6.34195	4.2088	7.26387	5.53614	6.49715	6.74146	7.71318	0.116691	0.801066	0.881344	0.0594724	0.902471	0.928531	0.288503	0.538565	0.717763	0.354676	0.460276	0.592769	alcohol dehydrogenase catalytic domain-containing protein && PF08240:Alcohol dehydrogenase GroES-like domain|PF00107:Zinc-binding dehydrogenase	SiRe_0296
SIRE_RS01500	13.2541	2.41151	8.03573	90.8046	86.2266	122.532	3.8859	3.75569	6.77934	4.79895	12.4485	7.1784	-0.725192	0.329442	0.487363	3.65249	3.64e-23	5.73e-22	0.745739	0.3258	0.519872	-3.63509	9.35e-22	2.33e-20	DUF3211 domain-containing protein && PF11485:Protein of unknown function (DUF3211)	SiRe_0297
SIRE_RS01505	33.421	31.3392	22.6784	374.124	394.461	422.784	40.0231	31.9072	34.1889	40.7238	46.1185	36.2014	0.278185	0.141189	0.265693	3.777	1.07e-200	2.06e-198	0.201674	0.287548	0.48258	-3.28716	1.39e-134	6.27e-132	4-hydroxyphenylacetate 3-hydroxylase family protein && PF03241:4-hydroxyphenylacetate 3-hydroxylase C terminal|PF11794:4-hydroxyphenylacetate 3-hydroxylase N terminal	SiRe_0298
SIRE_RS01510	33.2689	29.7549	23.1837	20.4538	21.2219	16.2055	28.3452	26.782	27.2677	36.1373	26.2021	24.0968	-0.0662652	0.722699	0.827258	-0.566934	0.00933866	0.0213166	0.0575968	0.788049	0.883474	0.570284	0.0185462	0.0421477	MFS transporter && PF00083:Sugar (and other) transporter	SiRe_0300
SIRE_RS01515	25.3485	19.5332	23.8661	136.677	132.505	146.197	17.8363	20.7878	35.0831	19.4357	27.449	29.0725	0.0997604	0.756973	0.850485	2.60363	9.69e-38	2.82e-36	0.0318922	0.927546	0.962472	-2.46282	8.3e-29	3.27e-27	TetR/AcrR family transcriptional regulator && PF00440:Bacterial regulatory proteins, tetR family	SiRe_0301
SIRE_RS01520	31.5681	45.4601	38.8484	57.1231	46.0202	42.5037	107.755	97.2927	93.445	132.052	99.9246	83.6671	1.36931	4.01e-10	5.12e-09	0.338794	0.221105	0.316731	0.0688646	0.746091	0.860268	1.10999	1.23e-05	5.72e-05	Fis family transcriptional regulator && -	SiRe_0302
SIRE_RS01525	37.3099	33.0395	28.7578	81.3618	82.5574	78.5784	30.8424	32.2043	39.2348	39.393	38.2277	33.3485	0.0448762	0.816304	0.890543	1.30005	1.21e-15	1.22e-14	0.105632	0.60996	0.770201	-1.13845	5.39e-11	5.12e-10	thiolase family protein && -	SiRe_0303
SIRE_RS01530	25.8957	30.0932	30.995	47.3626	62.4383	48.9461	29.0953	34.9374	29.0543	32.6651	34.8349	32.5742	0.100686	0.764215	0.854302	0.882371	0.004641	0.0114565	0.0922795	0.79371	0.885927	-0.677698	0.034989	0.07355	Zn-ribbon domain-containing OB-fold protein && PF01796:DUF35 OB-fold domain, acyl-CoA-associated|PF12172:Rubredoxin-like zinc ribbon domain (DUF35_N)	SiRe_0304
SIRE_RS01535	3.56934	3.50686	2.92143	11.1306	10.227	14.6399	6.21605	4.36928	5.47703	8.7234	6.63772	8.31251	0.682604	0.0978668	0.201836	1.86021	1.42e-07	7.39e-07	0.550053	0.135916	0.296968	-0.618311	0.051906	0.102381	long-chain-fatty-acid--CoA ligase && PF00501:AMP-binding enzyme|PF13193:AMP-binding enzyme C-terminal domain	SiRe_0305
SIRE_RS01540	2.67941	1.4625	1.75443	12.1534	9.67991	12.5597	2.54521	2.73325	8.49702	4.9477	5.43574	3.19255	1.21805	0.0628964	0.14304	2.54511	2.03e-07	1.05e-06	-0.0344116	0.953981	0.971515	-1.35299	0.00177438	0.0052593	acyl-CoA dehydrogenase family protein && PF02771:Acyl-CoA dehydrogenase, N-terminal domain|PF02770:Acyl-CoA dehydrogenase, middle domain|PF00441:Acyl-CoA dehydrogenase, C-terminal domain	SiRe_0306
SIRE_RS01545	221.268	200.529	251.601	202.019	198.623	223.685	268.619	299.324	286.386	305.391	382.004	289.46	0.343544	0.000193484	0.0010044	-0.0986769	0.330398	0.43433	0.181346	0.119037	0.270284	0.635346	6.32e-07	3.68e-06	3-hydroxyacyl-CoA dehydrogenase/enoyl-CoA hydratase family protein && PF02737:3-hydroxyacyl-CoA dehydrogenase, NAD binding domain|PF00725:3-hydroxyacyl-CoA dehydrogenase, C-terminal domain|PF00378:Enoyl-CoA hydratase/isomerase	SiRe_0307
SIRE_RS01550	25.8903	19.8891	29.9983	56.6333	53.7552	68.5465	33.0614	43.3656	35.9676	26.7337	37.1054	33.5838	0.568932	0.0118297	0.0358225	1.25063	3.61e-09	2.26e-08	-0.218701	0.350441	0.541798	-0.889872	4.97e-05	0.000201303	MBL fold metallo-hydrolase && PF00753:Metallo-beta-lactamase superfamily	SiRe_0308
SIRE_RS01555	0.609853	1.10959	0.221845	2.01703	1.51946	1.42935	0.429118	0.207369	0.415911	0.220811	0.229114	0.220196	-0.88126	0.496553	0.646045	1.36423	0.138703	0.217239	-0.661335	0.705427	1	-2.89615	0.0175228	0.0399446	MFS transporter && PF00083:Sugar (and other) transporter	SiRe_0309
SIRE_RS01560	0	0	0	1.53156	1.34604	1.26621	0	0	1.10533	0	0	0	--	--	--	2.72173	0.296648	0.40066	--	--	--	-2.66999	0.334209	0.467755	hypothetical protein && -	SiRe_0310
SIRE_RS01565	6.08608	0	0	2.15669	0	0	0	1.5521	0	1.6527	0	0	-1.86563	0.45884	1	-1.547	0.541132	0.640466	0.0778674	0.983562	1	-0.224678	0.949812	0.971248	hypothetical protein && -	NA
SIRE_RS01570	30.9625	26.3289	25.6089	40.6542	42.2261	50.4161	46.0957	40.8939	42.6765	53.4571	43.7126	54.3675	0.643661	0.00144913	0.00590642	0.696996	0.00111868	0.00315233	0.214576	0.285917	0.481131	0.171501	0.41336	0.548528	MBL fold metallo-hydrolase && PF00753:Metallo-beta-lactamase superfamily	SiRe_0313
SIRE_RS01575	26.2582	16.0388	21.4918	27.0287	36.995	32.603	42.5616	42.7299	34.5363	34.9735	39.4594	34.8762	0.906071	8.22e-05	0.000464056	0.609989	0.0166097	0.0352224	-0.144469	0.501227	0.681614	0.163922	0.4827	0.611345	fumarylacetoacetate hydrolase family protein && PF01557:Fumarylacetoacetate (FAA) hydrolase family	SiRe_0314
SIRE_RS01580	65.7362	63.7104	57.3907	120.905	118.643	114.989	96.1197	87.338	84.9605	83.9429	56.3797	73.9838	0.522444	0.000276068	0.00137501	0.934108	3.63e-11	2.72e-10	-0.335208	0.0589121	0.162608	-0.736592	1.91e-05	8.45e-05	alpha/beta hydrolase && PF07859:alpha/beta hydrolase fold	SiRe_0315
SIRE_RS01585	16.4099	23.4261	17.9082	50.9937	58.1833	58.8006	32.6416	36.6985	37.4478	27.0798	48.3714	35.2083	0.891059	0.000115664	0.000630896	1.55631	8.33e-13	6.96e-12	0.0384723	0.874806	0.932011	-0.614355	0.00840531	0.0210753	phosphotriesterase && PF02126:Phosphotriesterase family	SiRe_0316
SIRE_RS01590	60.9548	58.9981	47.1831	149.695	163.79	141.202	101.927	105.38	116.735	108.361	102.251	94.0485	0.955101	4.04e-15	9.64e-14	1.4546	3.58e-32	8.44e-31	-0.100644	0.417456	0.60738	-0.588156	2.86e-06	1.49e-05	long-chain fatty acid--CoA ligase && PF00501:AMP-binding enzyme|PF13193:AMP-binding enzyme C-terminal domain	SiRe_0317
SIRE_RS01595	54.4046	54.2589	54.2412	182.794	237.631	195.989	62.3845	50.7018	49.4709	62.0135	76.4574	55.2931	-0.0032766	0.988618	0.990923	1.93254	2.85e-26	5.22e-25	0.241206	0.340098	0.533983	-1.68179	8.26e-17	1.31e-15	carbon monoxide dehydrogenase && PF06240:Carbon monoxide dehydrogenase subunit G (CoxG)	SiRe_0318
SIRE_RS01600	38.7982	38.8459	34.073	44.5816	54.0531	67.5275	53.7924	54.566	54.7201	42.3926	48.9028	39.5392	0.545996	0.000324947	0.00159082	0.587491	0.00102087	0.00289781	-0.330108	0.0525644	0.149529	-0.359498	0.0689017	0.130052	FAD-dependent oxidoreductase && PF01266:FAD dependent oxidoreductase	SiRe_0319
SIRE_RS01605	3.87296	1.40932	4.22659	113.455	110.97	98.3371	0	0	0	8.41374	8.73013	13.9839	-3.69561	0.0666942	1	5.0864	1.79e-16	1.93e-15	5.39322	0.000505517	0.00354285	-3.38155	6.3e-15	8.39e-14	glycerol kinase && -	SiRe_0320
SIRE_RS01610	0	0	0.968592	1.25807	2.7642	2.08021	0.93678	0	0	0.482037	1.00033	0.480696	-0.0516597	0.984446	1	2.69578	0.081028	0.13757	1.06404	0.623611	1	-1.65741	0.207754	0.321203	IS630 family transposase && -	NA
SIRE_RS01620	139.715	150.657	143.525	190.777	194.903	194.553	142.056	158.901	155.855	169.2	158.622	135.427	0.0757008	0.498196	0.64753	0.43095	0.00011852	0.00041628	0.00813246	0.952874	0.971515	-0.335841	0.0144114	0.0338549	ABC transporter permease && PF01061:ABC-2 type transporter	SiRe_0321
SIRE_RS01625	239.709	232.026	237.163	337.661	335.064	329.185	202.907	217.12	256.516	248.054	270.839	220.526	-0.0669049	0.512495	0.660458	0.509733	1.94e-08	1.12e-07	0.116325	0.366154	0.559139	-0.448713	0.000177858	0.000659507	ATP-binding cassette domain-containing protein && PF13732:Domain of unknown function (DUF4162)|PF00005:ABC transporter	SiRe_0322
SIRE_RS01630	207.583	179.533	217.762	257.978	257.688	262.106	185.923	207.281	234.785	257.238	224.897	223.269	0.0542066	0.703312	0.815848	0.373064	0.00656995	0.0155928	0.156141	0.316301	0.513145	-0.151876	0.305734	0.434972	PadR family transcriptional regulator && PF03551:Transcriptional regulator PadR-like family	SiRe_0323
SIRE_RS01635	2.61595	7.13933	0	27.81	9.77653	29.1229	5.52207	0	9.3662	4.26222	7.37083	11.3343	0.614752	0.638504	0.767857	2.78887	0.00120499	0.00336403	0.61806	0.569109	0.739075	-1.54746	0.0341261	0.0719028	ATP-binding protein && -	SiRe_0324
SIRE_RS01645	119.851	107.748	155.414	210.856	213.42	162.758	97.4783	107.876	126.932	90.3632	126.339	101.567	-0.204345	0.266782	0.420206	0.62516	0.000454435	0.00140001	-0.0746272	0.718972	0.843335	-0.892061	5.94e-06	2.93e-05	PaaI family thioesterase && PF03061:Thioesterase superfamily	SiRe_0326
SIRE_RS01650	0	0	0	3.96912	3.48834	1.64073	0	0	0	1.52079	0	0	--	--	--	3.47858	0.107838	0.175181	--	--	--	-2.46243	0.242189	0.362085	transposase && -	NA
SIRE_RS01655	12.0573	19.305	14.0355	18.2301	30.0411	27.3175	30.5426	17.2195	27.1356	27.94	14.4953	20.026	0.72544	0.086904	0.183144	0.756631	0.082987	0.140719	-0.270823	0.536924	0.716564	-0.291368	0.509971	0.636995	nucleotidyltransferase domain-containing protein && -	NA
SIRE_RS01660	14.4177	38.9339	28.9838	44.0997	25.5235	48.0195	42.4483	27.8667	48.1282	48.6306	50.4592	41.0977	0.531031	0.140744	0.265245	0.529542	0.164259	0.250035	0.231785	0.459689	0.641261	0.242049	0.460856	0.59309	HEPN domain-containing protein && -	NA
SIRE_RS01665	233.09	240.735	169.582	215.405	234.861	287.882	253.254	251.761	163.639	148.933	179.001	210.401	0.056355	0.768466	0.856063	0.212011	0.241535	0.33978	-0.323703	0.135997	0.296968	-0.468841	0.0216633	0.0482631	hypothetical protein && -	SiRe_0328
SIRE_RS01670	752.198	738.263	556.079	654.592	678.661	665.929	1453.17	1192.89	1358.8	1336.53	1091.25	929.235	0.969006	8.65e-19	3.06e-17	-0.0221286	0.84823	0.891752	-0.266494	0.0431528	0.128625	0.736699	7.38e-08	4.9e-07	SelT/SelW/SelH family protein && PF04945:YHS domain|PF10262:Rdx family	SiRe_0329
SIRE_RS01675	5.60377	4.78755	9.57197	15.5409	20.3358	21.9849	7.4575	9.44446	12.2128	6.6162	12.9062	7.91735	0.546473	0.150331	0.277832	1.55122	2.75e-06	1.22e-05	-0.0996557	0.796916	0.887466	-1.0919	0.00117647	0.00360096	NAD(P)/FAD-dependent oxidoreductase && PF14759:Reductase C-terminal|PF07992:Pyridine nucleotide-disulphide oxidoreductase	SiRe_0330
SIRE_RS01680	3.0353	0.82838	1.65622	8.60481	5.67188	8.00324	0.800911	6.96667	3.8813	4.94548	4.27621	5.75368	1.07004	0.335143	0.494096	2.00601	0.030063	0.0589933	0.348107	0.71044	0.839134	-0.580988	0.448836	0.582586	hypothetical protein && -	SiRe_0331
SIRE_RS01685	10.1876	10.4474	7.74874	4.81348	4.99959	6.87373	18.8985	12.9116	13.5797	12.4072	14.9614	5.35036	0.67596	0.0423999	0.103102	-0.749171	0.0871051	0.146056	-0.486416	0.216767	0.404362	0.954593	0.0528291	0.103975	cellulase && PF01670:Glycosyl hydrolase family 12	SiRe_0332
SIRE_RS01690	43.22	55.8316	43.2357	68.4098	68.1996	64.1548	73.7477	72.7461	78.1098	72.7667	76.3148	57.7393	0.661184	0.00365889	0.0131843	0.50868	0.0383766	0.0720194	-0.131432	0.573148	0.743551	0.0327135	0.894439	0.940095	YjbQ family protein && PF01894:Uncharacterised protein family UPF0047	SiRe_0333
SIRE_RS01695	3.37605	4.50451	2.86557	6.91226	7.47689	6.59387	4.75107	6.50514	6.13978	8.96408	5.91892	4.06324	0.698465	0.221005	0.370255	0.978158	0.0832245	0.141034	0.110144	0.843088	0.9207	-0.157945	0.770774	0.848507	transglutaminase family protein && PF01841:Transglutaminase-like superfamily	SiRe_0335
SIRE_RS01705	0	0	0	0	5.02038	3.14842	0	1.37032	2.74838	1.45914	0	1.45508	2.39198	0.413279	1	3.40339	0.146439	0.226863	-0.505318	0.829939	1	-1.50913	0.454763	0.588593	DUF973 family protein && -	NA
SIRE_RS01710	3.84797	11.9019	4.19932	75.4517	91.8784	65.3856	11.5073	9.15904	8.52885	11.1459	12.2879	11.8096	0.558276	0.351626	0.511787	3.56873	3.59e-21	5.17e-20	0.26079	0.620632	0.777805	-2.73346	1.01e-16	1.58e-15	Lrp/AsnC family transcriptional regulator && PF01037:AsnC family|PF13412:Winged helix-turn-helix DNA-binding	SiRe_0337
SIRE_RS01715	6.15789	4.80167	8.00017	32.0047	25.9362	24.0543	7.73742	8.67465	7.1993	37.2662	40.9809	34.6215	0.316933	0.443856	0.600059	2.12003	3.36e-11	2.53e-10	2.24483	3.4e-15	9.49e-14	0.455001	0.0515747	0.101949	pyruvate synthase && PF02775:Thiamine pyrophosphate enzyme, C-terminal TPP binding domain	SiRe_0338
SIRE_RS01720	2.38957	0.78258	1.56465	5.41938	6.54902	7.84079	2.77431	4.63142	2.44447	1.81691	4.03978	2.58836	1.04814	0.116288	0.230432	2.06727	0.000282026	0.000910282	-0.237264	0.706916	0.838613	-1.24722	0.0190124	0.043012	pyruvate ferredoxin oxidoreductase && PF01855:Pyruvate flavodoxin/ferredoxin oxidoreductase, thiamine diP-bdg	SiRe_0339
SIRE_RS01725	0.81928	0.298126	0.298028	8.51616	9.52585	8.0008	2.59416	1.11433	0.838106	1.48319	3.38572	1.77488	1.66495	0.143084	0.268282	4.18758	1.14e-07	6e-07	0.535836	0.534383	0.714313	-1.98484	0.000309781	0.00107259	4Fe-4S binding protein && PF14697:4Fe-4S dicluster domain	SiRe_0340
SIRE_RS01730	10.1482	10.323	11.5782	95.4615	87.0588	99.4639	12.6585	9.41101	8.72978	12.0252	8.05832	5.99588	-0.057503	0.850835	0.913126	3.14932	3.53e-63	1.99e-61	-0.251404	0.501118	0.681614	-3.44541	1.98e-51	1.93e-49	MFS transporter && PF07690:Major Facilitator Superfamily	SiRe_0341
SIRE_RS01735	83.6808	86.4464	96.0202	114.899	106.112	105.084	151.155	152.201	151.099	124.854	146.428	113.557	0.773017	8.73e-15	1.97e-13	0.303143	0.00841213	0.0194369	-0.252049	0.0407106	0.12366	0.22928	0.094711	0.169025	L-lactate permease && PF02652:L-lactate permease	SiRe_0342
SIRE_RS01745	12.6901	14.3151	9.23254	15.5894	18.4437	14.3756	29.9132	15.5342	25.5307	33.0821	17.6398	21.5352	0.968822	0.00506457	0.0173989	0.429075	0.24948	0.348882	0.0161545	0.962609	0.977372	0.567494	0.113194	0.194968	hypothetical protein && PF13347:MFS/sugar transport protein	SiRe_0344
SIRE_RS01750	53.1478	50.2835	44.8967	83.9842	77.9799	86.0424	70.2233	61.043	75.3111	68.6345	67.6657	65.032	0.477419	0.000449055	0.00212971	0.751799	1.74e-08	1.01e-07	-0.0483844	0.739375	0.856459	-0.311695	0.0274948	0.0595464	amidase && PF01425:Amidase	SiRe_0345
SIRE_RS01755	846.332	791.275	863.841	1034.6	1123.7	1120.15	1447.01	1314.96	1615.74	1719.12	1881.8	1673.46	0.807382	9.89e-22	4.91e-20	0.401391	9.87e-07	4.67e-06	0.257416	0.0118906	0.0478102	0.675228	2.09e-11	2.05e-10	peroxiredoxin && PF00578:AhpC/TSA family|PF10417:C-terminal domain of 1-Cys peroxiredoxin	SiRe_0346
SIRE_RS01760	39.9254	51.5904	40.014	116.65	119.776	118.401	63.6396	59.0136	81.6855	69.0341	68.875	49.425	0.637984	0.0135803	0.0401804	1.44506	2.52e-10	1.77e-09	-0.13779	0.607764	0.768202	-0.932941	7.66e-05	0.000300588	NifB/NifX family molybdenum-iron cluster-binding protein && PF02579:Dinitrogenase iron-molybdenum cofactor	SiRe_0347
SIRE_RS01770	10.8725	0	5.08511	92.4681	73.5277	40.044	14.7543	3.16887	9.53345	5.06139	7.00229	6.72975	0.762171	0.463498	0.615453	3.66575	9.69e-09	5.77e-08	-0.556038	0.57634	0.746043	-3.45955	2.61e-08	1.85e-07	DUF3311 domain-containing protein && -	SiRe_0350
SIRE_RS01775	9.05406	7.20706	5.14622	58.5539	45.3517	53.7144	14.5334	11.545	11.1917	10.4493	9.14151	8.37707	0.795978	0.00824732	0.0268127	2.88382	7.04e-38	2.07e-36	-0.425316	0.156128	0.325083	-2.50434	3.08e-29	1.27e-27	sodium:solute symporter && PF00474:Sodium:solute symporter family	SiRe_0351
SIRE_RS01780	105.297	95.6564	75.9376	119.507	144.017	107.863	163.208	126.942	146.886	127.972	117.846	105.682	0.657421	6.32e-06	4.51e-05	0.434468	0.00684859	0.0161129	-0.325642	0.0325075	0.104432	-0.0896771	0.586028	0.70479	amidohydrolase && PF04909:Amidohydrolase	SiRe_0352
SIRE_RS01785	216.3	228.423	175.112	178.304	203.718	183.007	244.164	205.624	185.49	126.639	87.1396	123.96	0.0363199	0.765102	0.85453	-0.121316	0.311725	0.414002	-0.921964	1.01e-08	1.68e-07	-0.753653	1.89e-06	1.01e-05	DUF973 family protein && PF06157:Protein of unknown function (DUF973)	SiRe_0353
SIRE_RS01790	92.7789	80.3835	82.3662	104.373	116.956	92.3304	102.976	95.019	102.443	86.781	92.5339	100.099	0.232721	0.0944118	0.196596	0.30543	0.0460896	0.0843886	-0.115632	0.459796	0.641261	-0.176539	0.291004	0.420047	hypothetical protein && -	SiRe_0354
SIRE_RS01800	37.4506	37.3503	34.0584	41.6158	35.1349	32.5093	51.9717	58.2482	53.4465	49.2171	51.3284	40.5663	0.588945	0.000132346	0.000708407	0.0122809	0.946263	0.95973	-0.22637	0.187837	0.367616	0.361752	0.0663827	0.125734	NAD(P)/FAD-dependent oxidoreductase && PF13450:NAD(P)-binding Rossmann-like domain	SiRe_0355
SIRE_RS01805	19.65	30.9149	17.6599	22.9378	19.4394	11.5137	21.9599	33.6047	31.3348	26.3663	26.055	31.9272	0.354064	0.279585	0.435371	-0.33571	0.389858	0.496116	-0.0544992	0.867501	0.928963	0.646314	0.0894334	0.16098	DUF488 domain-containing protein && PF04343:Protein of unknown function, DUF488	SiRe_0356
SIRE_RS01810	30.9263	26.9285	27.7233	78.2799	68.3392	71.1894	29.5329	31.1722	43.3125	29.9934	35.6857	35.0944	0.281084	0.230592	0.381364	1.35571	4.26e-12	3.47e-11	-0.0573516	0.819548	0.90305	-1.12158	7.34e-08	4.89e-07	amidohydrolase && PF04909:Amidohydrolase	SiRe_0357
SIRE_RS01815	37.5117	34.2957	29.6791	73.7751	75.9372	68.1366	47.0158	39.7005	44.6094	32.5966	42.8064	37.0771	0.370522	0.10514	0.213423	1.11102	1.52e-07	7.91e-07	-0.235283	0.344847	0.537404	-0.964035	2.23e-05	9.7e-05	CHAD domain-containing protein && -	SiRe_0358
SIRE_RS01820	56.5996	64.3837	57.615	91.0144	98.9503	90.8524	70.2809	47.5481	62.7657	43.9138	39.6685	31.4269	0.0163859	0.934167	0.96406	0.665224	0.000175374	0.000599639	-0.662518	0.00734785	0.032921	-1.29907	2.35e-09	1.93e-08	thymidylate kinase && PF02223:Thymidylate kinase	SiRe_0359
SIRE_RS01825	52.9546	60.344	35.4849	67.1597	67.1261	60.4233	46.5764	47.8587	57.0225	31.7874	40.3122	38.2401	0.0267698	0.904203	0.948311	0.398682	0.0684751	0.119171	-0.468798	0.0529726	0.150319	-0.829171	0.000353	0.00120686	dTMP kinase && PF02223:Thymidylate kinase	SiRe_0360
SIRE_RS01830	15.8955	19.1654	17.3468	31.6109	27.7818	26.6902	20.5331	22.5073	17.7169	12.1119	17.6478	12.8492	0.215742	0.355728	0.515896	0.725878	0.0012025	0.00336055	-0.525105	0.0587572	0.162433	-1.02401	9.03e-05	0.000349686	Ppx/GppA family phosphatase && PF02541:Ppx/GppA phosphatase family	SiRe_0361
SIRE_RS01835	85.9064	83.7328	70.3126	64.3634	74.9132	75.5039	77.0704	92.6404	73.4429	85.3147	62.9342	64.4726	0.0197227	0.917137	0.954857	-0.146484	0.4672	0.573516	-0.204462	0.359053	0.551485	-0.0269779	0.907238	0.946987	phosphohistidine phosphatase SixA && PF00300:Histidine phosphatase superfamily (branch 1)	SiRe_0362
SIRE_RS01840	12.0088	14.9303	10.193	25.5329	35.7379	18.7638	15.4914	14.2918	14.6734	15.5805	15.0385	6.86524	0.261326	0.412735	0.571889	1.12013	0.000394005	0.00122922	-0.259812	0.490184	0.672061	-1.10417	0.00243713	0.00703198	3-methyl-2-oxobutanoate dehydrogenase subunit beta && PF02775:Thiamine pyrophosphate enzyme, C-terminal TPP binding domain	SiRe_0363
SIRE_RS01845	4.37798	5.62268	6.46397	12.4112	7.37883	12.3735	3.80537	4.72867	3.68824	3.07705	4.93426	3.62639	-0.425953	0.362424	0.521444	0.977229	0.014127	0.0306278	-0.0843447	0.87896	0.933268	-1.4777	0.00122024	0.00371816	pyruvate ferredoxin oxidoreductase && PF02780:Transketolase, C-terminal domain|PF01855:Pyruvate flavodoxin/ferredoxin oxidoreductase, thiamine diP-bdg	SiRe_0364
SIRE_RS01850	2.23384	7.3158	6.09451	17.4151	6.95708	11.7801	4.71548	2.27873	5.71293	4.85287	5.03535	3.62953	-0.292436	0.766291	0.855117	1.22035	0.126923	0.2023	0.0778178	0.942294	0.966828	-1.4232	0.0941758	0.168291	4Fe-4S binding protein && -	SiRe_0365
SIRE_RS01855	10.864	7.11592	16.5984	16.9393	12.1806	18.4604	14.9066	15.5153	16.1148	8.85052	11.6322	9.41429	0.428487	0.310975	0.46803	0.469722	0.29313	0.397573	-0.651121	0.149257	0.314694	-0.682145	0.143299	0.238218	2-oxoacid:acceptor oxidoreductase family protein && PF01558:Pyruvate ferredoxin/flavodoxin oxidoreductase	SiRe_0366
SIRE_RS01860	15.1636	12.875	5.51605	11.941	18.8902	7.89774	14.2264	12.0309	22.4063	7.32043	22.7871	0	0.531961	0.460361	0.612549	0.214055	0.789586	0.848156	-0.713352	0.436983	0.623702	-0.373397	0.708624	0.801181	carbon monoxide dehydrogenase && -	SiRe_0367
SIRE_RS01865	31.519	30.4379	17.1984	22.3384	39.2651	9.94441	43.5032	30.9158	9.92099	10.5343	16.3956	14.4443	0.0899655	0.856948	0.916858	-0.136868	0.794027	0.851574	-1.03937	0.0853642	0.213486	-0.797098	0.202217	0.313714	hypothetical protein && -	NA
SIRE_RS01870	90.8418	122.208	104.143	123.562	125.741	148.392	96.8486	94.5394	116.396	113.624	117.897	79.5145	-0.0406116	0.841873	0.907281	0.341208	0.0912046	0.151895	0.00244999	0.991663	0.994437	-0.36764	0.110061	0.190538	hypothetical protein && -	NA
SIRE_RS01875	63.9039	60.6008	52.8323	43.9181	44.2272	62.7845	57.2287	63.8711	54.807	53.9882	71.296	55.2364	-0.0115939	0.957413	0.976498	-0.217443	0.37627	0.48268	0.0245886	0.919875	0.958457	0.242587	0.371262	0.504041	hypothetical protein && -	SiRe_0370
SIRE_RS01880	24.6752	38.4815	23.0814	76.9474	57.9658	70.2255	55.0641	46.7464	64.1874	56.6684	77.0748	59.5654	0.948366	0.000948557	0.00411307	1.26219	8.27e-06	3.45e-05	0.207537	0.423788	0.61249	-0.0947586	0.710345	0.802459	hypothetical protein && -	SiRe_0369
SIRE_RS01885	0	0	0	0	0	0	0	0	0	0.312371	0.648235	0	--	--	--	--	--	--	2.53361	0.416554	1	2.23833	0.475068	0.604511	ISH3 family transposase && -	SiRe_0371
SIRE_RS01890	94.5245	107.064	104.366	62.9035	51.9669	55.6456	104.919	121.775	132.787	99.5407	122.04	99.5041	0.234282	0.044487	0.107275	-0.834642	5.6e-10	3.78e-09	-0.175045	0.216665	0.404362	0.904442	1.27e-08	9.47e-08	FAD-binding protein && PF02913:FAD linked oxidases, C-terminal domain|PF01565:FAD binding domain	SiRe_0372
SIRE_RS01895	109.196	138.114	94.5111	400.295	412.787	387.423	76.305	79.8938	61.6304	81.8003	43.2869	106.86	-0.647978	0.00162247	0.00648989	1.82469	7.5e-35	2.05e-33	0.0817056	0.779529	0.878678	-2.38158	3.24e-27	1.11e-25	type II toxin-antitoxin system VapC family toxin && PF01850:PIN domain	SiRe_0373
SIRE_RS01900	99.406	93.7808	73.6609	229.621	198.749	241.612	82.8993	58.8392	48.9619	71.9842	66.3921	66.4666	-0.486383	0.0809235	0.173696	1.33741	1.25e-10	9.1e-10	0.0928038	0.770687	0.874561	-1.72057	1.46e-13	1.76e-12	AbrB family transcriptional regulator && -	SiRe_0374
SIRE_RS01905	3.52226	5.76768	4.69805	12.2043	18.7704	11.2364	6.40256	3.39343	7.00621	8.92718	5.07252	5.93489	0.267495	0.523377	0.670374	1.61084	3.67e-06	1.6e-05	0.23701	0.579997	0.749001	-1.09282	0.00197764	0.00582364	CoA-acylating methylmalonate-semialdehyde dehydrogenase && PF00171:Aldehyde dehydrogenase family	SiRe_0376
SIRE_RS01910	28.2157	28.9065	24.6335	55.9923	55.6992	34.5914	17.4102	17.2696	12.8778	15.0884	16.145	17.3974	-0.781403	0.0079109	0.0259341	0.846589	0.000907342	0.0026167	0.0211929	0.953622	0.971515	-1.59539	1.15e-07	7.45e-07	helix-turn-helix domain-containing protein && PF04967:HTH DNA binding domain	SiRe_0377
SIRE_RS01915	0.274602	1.19909	2.09773	4.67084	2.05253	4.5052	0.579665	1.4006	1.40456	0.894832	0.309493	0.594895	-0.0648334	0.948949	0.973658	1.67254	0.0334183	0.0641657	-0.921273	0.453581	0.637398	-2.64662	0.00441554	0.0118826	zinc-dependent alcohol dehydrogenase family protein && PF00107:Zinc-binding dehydrogenase|PF08240:Alcohol dehydrogenase GroES-like domain	SiRe_0378
SIRE_RS01920	0	0	0	0	2.79329	0	0	0	0	0	0	0	--	--	--	2.69946	0.374047	0.480284	--	--	--	-2.63725	0.422421	0.558162	IS110 family transposase && PF02371:Transposase IS116/IS110/IS902 family	NA
SIRE_RS01925	9.50204	8.37821	9.57197	23.3113	18.2112	24.4119	11.1863	12.3027	9.72038	9.9243	6.17849	7.12561	0.27467	0.470625	0.622992	1.27343	0.000159645	0.000550726	-0.526289	0.230677	0.420618	-1.51513	6.63e-05	0.000263159	acetoacetate decarboxylase family protein && PF06314:Acetoacetate decarboxylase (ADC)	SiRe_0379
SIRE_RS01930	3.84607	4.1986	3.55151	19.7098	13.2681	16.9884	7.18198	5.43234	4.23709	11.2475	10.6702	4.80696	0.539116	0.286855	0.444229	2.11528	1.2e-07	6.31e-07	0.652521	0.175839	0.354452	-0.912016	0.0187471	0.0424622	VOC family protein && PF00903:Glyoxalase/Bleomycin resistance protein/Dioxygenase superfamily	SiRe_0380
SIRE_RS01935	0	1.55025	0	1.00646	0.884543	2.49625	1.49885	0	2.17907	0.77126	2.40078	0	1.26753	0.531925	1	1.54477	0.419918	0.527251	-0.232266	0.89886	1	-0.496301	0.770106	0.848507	heme-binding protein && PF03928:Haem-degrading	SiRe_0381
SIRE_RS01940	0.245447	0	0	0	0.611536	1.43817	0	0	0.75326	0.266608	0.829901	0.265867	1.42906	0.597385	1	2.9025	0.145304	0.225621	0.836709	0.666016	1	-0.630592	0.679184	0.779899	NAD(P)/FAD-dependent oxidoreductase && PF07992:Pyridine nucleotide-disulphide oxidoreductase|PF14759:Reductase C-terminal	SiRe_0382
SIRE_RS01945	0	0	0	0	0	0	0	0	0	0	0	0	--	--	--	--	--	--	--	--	--	--	--	--	hypothetical protein && -	SiRe_0383
SIRE_RS01950	26.9763	20.574	16.5345	63.9043	42.3528	42.8724	18.3316	22.241	21.1697	19.6686	22.0741	15.611	-0.0555808	0.844106	0.908171	1.22156	1.9e-06	8.71e-06	-0.119609	0.698786	0.834816	-1.38549	4.92e-07	2.9e-06	toluene hydroxylase && PF02332:Methane/Phenol/Toluene Hydroxylase	SiRe_0384
SIRE_RS01955	1.27853	2.79145	1.04645	6.796	5.17643	8.98971	1.68681	1.30423	1.96187	2.43034	1.80123	1.73112	-0.0409715	0.962668	0.979168	2.05403	0.00131276	0.00364237	0.25688	0.772947	0.874751	-1.8271	0.00418786	0.011326	YHS domain-containing protein && PF04945:YHS domain	SiRe_0385
SIRE_RS01960	1.37112	2.99359	0.748154	6.80225	11.1025	9.64069	1.44716	0.699336	2.80525	4.46799	0.772666	0	-0.0408927	0.974597	0.985743	2.45224	0.00421004	0.0105027	0.0705066	0.962166	0.977358	-2.40566	0.011609	0.0279233	hypothetical protein && -	SiRe_0386
SIRE_RS01965	0.736341	0	0	1.04373	0	2.5887	1.55436	0.751138	0.75326	2.39947	0	3.1904	1.86464	0.39824	1	2.13049	0.354536	0.46003	0.867933	0.589627	0.756327	0.595522	0.722097	0.812359	Rieske 2Fe-2S domain-containing protein && PF00355:Rieske [2Fe-2S] domain	SiRe_0387
SIRE_RS01970	0	0	0.935193	1.21469	1.06755	4.01695	0	0	0.876639	0	0	0	-0.0370984	0.991371	1	2.71084	0.16881	0.2561	--	--	--	-3.62201	0.101998	0.179206	MmoB/DmpM family protein && PF02406:MmoB/DmpM family	SiRe_0388
SIRE_RS01975	0.791029	2.01492	0.287752	5.98	7.88346	5.56194	1.1132	0.806926	1.88815	1.71846	0.594359	0.856838	0.30688	0.758235	0.851063	2.67055	7.74e-05	0.000279264	-0.273864	0.791673	0.885559	-2.62274	0.000145112	0.000546279	aromatic/alkene monooxygenase hydroxylase subunit beta && PF02332:Methane/Phenol/Toluene Hydroxylase	SiRe_0389
SIRE_RS01980	2.51661	1.37364	0.686597	33.8882	26.6483	14.7458	0.664047	0	3.21804	2.05018	4.25456	0	-0.245095	0.862882	0.920343	4.02456	1.03e-08	6.12e-08	0.681648	0.655707	0.804878	-3.59384	2.22e-07	1.38e-06	metal-sulfur cluster assembly factor && PF01883:Domain of unknown function DUF59	SiRe_0390
SIRE_RS01985	18.8836	16.9194	14.1921	26.0091	24.1902	21.9205	14.2901	12.1757	17.4951	10.4493	11.6454	13.5077	-0.186631	0.420401	0.578781	0.536121	0.0111374	0.0248846	-0.314813	0.24974	0.441578	-1.02699	2.36e-05	0.000101826	thiamine pyrophosphate-binding protein && PF02775:Thiamine pyrophosphate enzyme, C-terminal TPP binding domain|PF00205:Thiamine pyrophosphate enzyme, central domain|PF02776:Thiamine pyrophosphate enzyme, N-terminal TPP binding domain	SiRe_0391
SIRE_RS01990	15.187	4.52157	7.5335	15.656	10.3197	4.85382	5.82885	4.22515	5.64945	5.99869	4.66819	2.991	-0.804578	0.372222	0.529645	0.165089	0.842288	0.888553	-0.213213	0.849177	0.921596	-1.17163	0.236247	0.355155	hypothetical protein && -	NA
SIRE_RS01995	38.3827	40.3563	35.1313	41.1178	50.6802	44.7726	36.4044	36.8085	35.6458	28.2429	23.5237	27.5896	-0.064126	0.664324	0.787664	0.275318	0.0755714	0.129524	-0.466754	0.010415	0.0431207	-0.794961	1.62e-05	7.22e-05	Rieske (2Fe-2S) protein && PF00355:Rieske [2Fe-2S] domain	SiRe_0392
SIRE_RS02000	165.564	184.073	180.681	138.499	156.38	121.66	233.831	226.341	249.887	160.675	191.571	151.408	0.42237	2.68e-05	0.000171609	-0.337399	0.00807323	0.0187498	-0.507588	9.07e-05	0.000790305	0.264331	0.0866299	0.157092	pirin family protein && PF02678:Pirin|PF05726:Pirin C-terminal cupin domain	SiRe_0393
SIRE_RS02005	1.11692	0	0	7.91594	1.39142	6.54448	2.35774	0	3.42776	3.63965	2.51768	0	2.18179	0.3188	1	3.64183	0.0308621	0.0601261	0.0766121	0.964728	0.977981	-1.37164	0.302904	0.432175	transposase && -	SiRe_0394
SIRE_RS02010	66.8827	58.9833	50.6633	41.2673	41.1698	36.5765	91.9083	74.3805	89.6161	55.5551	43.4548	43.7522	0.534435	0.000279884	0.00138936	-0.560009	0.00133658	0.00370467	-0.852952	8.04e-07	1.05e-05	0.253106	0.204006	0.316127	MFS transporter && PF07690:Major Facilitator Superfamily|PF00083:Sugar (and other) transporter	SiRe_0395
SIRE_RS02015	13.6282	17.9404	13.9977	12.4995	13.4822	21.1376	13.961	13.9021	9.0209	12.1909	10.3905	4.77595	-0.302636	0.393045	0.553221	0.0680082	0.848653	0.891752	-0.444724	0.335776	0.531075	-0.80178	0.0762641	0.141342	enoyl-CoA hydratase/isomerase family protein && PF00378:Enoyl-CoA hydratase/isomerase	SiRe_0396
SIRE_RS02020	7.42688	5.30116	4.36423	20.6497	25.6213	26.7797	6.93433	5.8278	4.96762	10.5494	8.37055	5.87886	0.0484714	0.91464	0.953443	2.10336	2.11e-10	1.49e-09	0.472329	0.29715	0.493414	-1.57266	2.16e-06	1.14e-05	NAD(P)-dependent alcohol dehydrogenase && PF08240:Alcohol dehydrogenase GroES-like domain|PF00107:Zinc-binding dehydrogenase	SiRe_0397
SIRE_RS02025	171.373	165.377	139.324	170.016	173.166	161.163	139.777	131.071	147.073	84.7748	89.9997	75.9961	-0.187625	0.0560066	0.130023	0.0941903	0.353534	0.459194	-0.748707	6.25e-10	1.19e-08	-1.01847	1.26e-16	1.96e-15	phosphoenolpyruvate carboxykinase (GTP) && PF00821:Phosphoenolpyruvate carboxykinase	SiRe_0398
SIRE_RS02030	346.001	336.731	389.931	196.842	200.901	194.986	348.53	361.006	354.606	208.77	213.014	161.976	-0.011049	0.892395	0.940514	-0.845156	2.2e-19	2.9e-18	-0.878468	9.76e-14	2.5e-12	-0.0325216	0.804493	0.874645	glycosyltransferase && PF00534:Glycosyl transferases group 1	SiRe_0399
SIRE_RS02035	123.504	125.508	131.494	72.5868	86.9354	71.7777	158.969	138.79	142.264	111.794	138.631	98.431	0.210114	0.117758	0.232585	-0.706141	1.83e-05	7.15e-05	-0.347404	0.0419952	0.126479	0.581903	0.00364553	0.0100289	hypothetical protein && -	SiRe_0400
SIRE_RS02040	45.673	51.326	45.6547	33.4578	28.2098	22.039	52.4597	50.5061	56.1455	37.3123	36.7688	28.0623	0.158832	0.243109	0.397478	-0.763667	2.02e-05	7.84e-05	-0.651702	0.000181754	0.00146631	0.281286	0.197865	0.308369	aldehyde dehydrogenase family protein && PF00171:Aldehyde dehydrogenase family	SiRe_0401
SIRE_RS02045	175.107	195.332	202.779	634.067	749.684	746.443	170.292	169.266	166.615	169.44	126.688	169.797	-0.177889	0.210568	0.358591	1.90709	1.39e-55	6.74e-54	-0.129874	0.467156	0.64936	-2.20408	4.83e-48	4.23e-46	type II toxin-antitoxin system VapC family toxin && PF01850:PIN domain	SiRe_0402
SIRE_RS02050	64.4796	65.9905	89.4246	464.602	398.283	738.305	110.591	94.5521	114.058	105.058	149.887	91.6701	0.539118	0.0370828	0.092797	2.8771	3.79e-36	1.05e-34	0.105829	0.694065	0.832812	-2.22129	1.55e-19	3e-18	hypothetical protein && -	SiRe_0403
SIRE_RS02055	1.76984	0.966034	0	5.01734	1.1024	3.11105	0	0.902703	1.81051	1.92243	1.99472	0	-0.0187068	0.992618	1	1.73546	0.249717	0.348933	0.509073	0.800724	1	-1.24049	0.402504	0.538388	transposase && -	NA
SIRE_RS02060	47.4438	59.72	53.3606	49.7509	57.5958	54.7473	51.3526	39.261	50.0197	48.6419	34.9205	39.5919	-0.189474	0.241969	0.395865	0.0280376	0.86105	0.90237	-0.201966	0.307009	0.503126	-0.408311	0.0326546	0.0693403	IS256 family transposase && -	SiRe_0404
SIRE_RS02070	0	0	1.24692	0	1.4234	1.33898	1.20597	0	1.16885	1.24111	0	1.23765	0.863324	0.755747	1	1.11885	0.685402	0.766337	0.0611882	0.980927	1	-0.190359	0.93951	0.966964	IS5/IS1182 family transposase && -	NA
SIRE_RS02075	48.374	48.746	40.0282	36.9213	36.4224	48.5901	42.08	45.0081	33.7155	38.1093	34.1502	34.5484	-0.182665	0.43587	0.591555	-0.155269	0.528979	0.630491	-0.189029	0.485319	0.667946	-0.205526	0.460388	0.592769	PIG-L family deacetylase && PF02585:GlcNAc-PI de-N-acetylase	SiRe_0405
SIRE_RS02080	43.7178	42.8958	58.501	35.7792	34.3629	33.5447	35.9802	40.88	47.6506	45.2257	32.8484	28.7512	-0.219733	0.225837	0.375426	-0.475106	0.0129582	0.0284366	-0.232903	0.29021	0.485387	0.0328771	0.885053	0.934107	glycosyltransferase family 4 protein && PF00534:Glycosyl transferases group 1	SiRe_0406
SIRE_RS02085	41.3261	50.601	29.8631	33.247	34.0897	37.958	50.1019	48.4231	57.7006	30.3304	45.9476	32.6657	0.360616	0.136408	0.259155	-0.196193	0.477873	0.582919	-0.533108	0.0471657	0.137443	0.0362199	0.904001	0.945609	ADP-ribose-binding protein && PF01661:Macro domain	SiRe_0407
SIRE_RS02090	0.989114	0	0.539713	0	0	0	0.260993	0	0	0	0.278698	0.267851	-2.48823	0.23319	1	-3.13221	0.180095	0.268704	0.981687	0.742308	1	1.64289	0.656417	0.759865	transposase && PF12323:Helix-turn-helix domain|PF07282:Putative transposase DNA-binding domain|PF01385:Probable transposase	SiRe_0408
SIRE_RS02095	0	0	0	0	0	0	0	0	0	0	0	0	--	--	--	--	--	--	--	--	--	--	--	--	IS200/IS605 family transposase && PF01797:Transposase IS200 like	SiRe_0409
SIRE_RS02100	0	0	0	0	4.27021	2.00848	0	0	1.75328	1.86166	0	0	--	--	--	2.67243	0.344049	0.449655	0.0778674	0.983567	1	-1.65818	0.525864	0.650865	flavohemoprotein && -	SiRe_0410
SIRE_RS02105	31.0644	32.9869	28.9697	18.0133	21.1084	22.1731	35.1718	39.7549	37.556	23.3131	33.1017	18.3539	0.275339	0.145293	0.271046	-0.586546	0.0109627	0.0245754	-0.60319	0.0142538	0.0550196	0.272889	0.345298	0.478653	ATP-binding protein && PF01637:Archaeal ATPase	SiRe_0411
SIRE_RS02130	180.588	133.839	115.715	180.826	134.156	221.334	281.534	251.819	233.887	210.554	281.959	181.255	0.831541	6.62e-05	0.00038906	0.327738	0.191186	0.281071	-0.200337	0.353814	0.545628	0.316645	0.215833	0.331431	hypothetical protein && -	SiRe_0413
SIRE_RS02135	450.071	497.983	448.238	319.411	330.103	339.827	567.401	557.72	587.682	453.766	394.19	348.13	0.29583	0.000100051	0.000553175	-0.485202	3.91e-08	2.17e-07	-0.529847	2.22e-06	2.66e-05	0.262557	0.0331521	0.0701772	ABC transporter ATP-binding protein && PF08352:Oligopeptide/dipeptide transporter, C-terminal region|PF00005:ABC transporter	SiRe_0414
SIRE_RS02140	692.666	738.129	743.78	497.44	498.509	515.466	799.13	755.182	851.208	694.429	642.152	582.069	0.146252	0.0477626	0.113679	-0.51366	1.14e-10	8.3e-10	-0.337881	0.00089594	0.00579359	0.333236	0.00194123	0.00572264	ABC transporter ATP-binding protein && PF00005:ABC transporter|PF08352:Oligopeptide/dipeptide transporter, C-terminal region	SiRe_0415
SIRE_RS02145	577.04	569.538	539.766	369.287	337.46	343.276	646.033	632.255	610.592	520.968	450.134	450.281	0.164269	0.0157684	0.0453634	-0.673143	3.24e-17	3.77e-16	-0.421808	1.58e-05	0.000162631	0.426335	7.64e-05	0.000300194	ABC transporter permease && PF00528:Binding-protein-dependent transport system inner membrane component	SiRe_0416
SIRE_RS02150	634.603	703.966	624.162	432.805	339.928	364.829	909.101	819.656	731.936	634.864	516.203	508.144	0.327334	0.000163875	0.000866388	-0.777111	3.23e-15	3.21e-14	-0.58038	8.04e-07	1.05e-05	0.534325	3.58e-05	0.000150051	ABC transporter permease && PF00528:Binding-protein-dependent transport system inner membrane component	SiRe_0417
SIRE_RS02155	4201.79	4474.35	4463.56	2850.54	2547.17	2544.19	5706.02	5420.23	5062.2	4425.01	3924.86	3957.3	0.301776	3.07e-06	2.31e-05	-0.715615	5.53e-23	8.56e-22	-0.407139	6.22e-06	7.03e-05	0.621111	1.04e-10	9.47e-10	peptide ABC transporter substrate-binding protein && PF00496:Bacterial extracellular solute-binding proteins, family 5 Middle	SiRe_0418
SIRE_RS02160	237.864	250.947	241.18	125.807	144.107	143.188	154.256	156.632	165.247	111.833	99.6993	113.124	-0.615525	6.57e-11	9.26e-10	-0.808216	5.23e-14	4.76e-13	-0.563381	1.75e-05	0.00017687	-0.35965	0.0113818	0.0274496	DUF871 family protein && PF05913:Bacterial protein of unknown function (DUF871)	SiRe_0419
SIRE_RS02165	66.4901	68.2728	66.0952	39.1918	28.7037	25.4584	70.8727	65.1401	64.6507	28.603	33.3884	17.1141	-0.000921766	0.996373	0.996855	-1.10415	2.94e-05	0.000111954	-1.35704	4.42e-06	5.08e-05	-0.244192	0.513472	0.639489	alanyl-tRNA editing protein && -	SiRe_0420
SIRE_RS02170	27.9714	27.9515	27.4728	15.2493	19.2991	15.3809	24.7537	27.6555	27.0734	12.8543	14.0652	10.2549	-0.0683643	0.710258	0.820298	-0.727493	0.000945861	0.00270474	-1.10932	8.77e-06	9.6e-05	-0.437478	0.130854	0.221457	hypothetical protein && -	SiRe_0421
SIRE_RS02175	13.9411	19.1891	20.5058	10.31	17.3673	15.6269	12.795	11.748	24.8025	6.58392	6.8315	10.505	-0.117002	0.774837	0.861672	-0.287426	0.494496	0.598612	-1.05397	0.0464791	0.136075	-0.871994	0.103305	0.181268	hypothetical protein && -	SiRe_0422
SIRE_RS02180	64.5714	58.0616	56.9301	64.0691	71.338	62.7263	54.1635	54.602	65.186	67.0007	58.4123	59.2678	-0.0459795	0.719251	0.825271	0.152719	0.237536	0.335724	0.0750244	0.61125	0.771389	-0.112254	0.44238	0.576466	glutamine--fructose-6-phosphate transaminase (isomerizing) && PF13522:Glutamine amidotransferase domain|PF01380:SIS domain	SiRe_0423
SIRE_RS02185	53.1787	59.1915	54.6205	92.1294	96.9905	119.75	41.821	52.8292	56.1785	47.1925	57.5853	59.4853	-0.144738	0.416064	0.575266	0.901193	2.74e-08	1.54e-07	0.111369	0.587965	0.754966	-0.924036	7.63e-07	4.38e-06	ABC transporter ATP-binding protein && PF00005:ABC transporter	SiRe_0424
SIRE_RS02190	37.1762	33.0847	34.3968	72.1702	96.1491	62.5077	25.5901	36.6867	34.3101	265.552	223.162	274.88	-0.11492	0.622022	0.752022	1.15185	5.3e-08	2.89e-07	2.97057	6.23e-64	5.79e-62	1.71568	2.95e-23	8.09e-22	hypothetical protein && -	SiRe_0425
SIRE_RS02195	28.2465	29.6497	24.8976	111.645	127.896	95.485	28.0932	28.8142	24.4501	377.622	244.889	540.145	-0.0246034	0.931175	0.96268	2.02723	2.38e-20	3.31e-19	3.82744	5.88e-56	4.76e-54	1.78407	1.18e-15	1.69e-14	hypothetical protein && -	SiRe_0426
SIRE_RS02200	131.6	125.165	131.288	116.085	142.834	114.506	126.38	118.112	126.535	332.518	327.198	399.502	-0.0646489	0.65086	0.778137	-0.0436965	0.783076	0.842499	1.5028	3.12e-25	1.21e-23	1.49286	1.91e-21	4.47e-20	LOG family protein && -	SiRe_0427
SIRE_RS02205	5.19204	7.43919	5.66611	13.7991	14.1488	12.1689	3.76751	4.63434	6.97114	5.99216	5.12028	6.67849	-0.246948	0.61555	0.747351	1.14554	0.00378713	0.00954004	0.199766	0.70875	0.838742	-1.1817	0.00487496	0.0129649	Ldh family oxidoreductase && PF02615:Malate/L-lactate dehydrogenase	SiRe_0428
SIRE_RS02210	6.88952	5.37217	5.37041	16.741	13.4871	19.6075	9.34925	16.0639	14.0957	29.934	18.8576	11.7271	1.16267	0.0794601	0.171124	1.50725	0.0193652	0.0402155	0.601271	0.286208	0.481298	0.267187	0.624646	0.735291	UxaA family hydrolase && PF08666:SAF domain	SiRe_0429
SIRE_RS02215	9.71061	6.13725	10.5972	19.9221	14.9622	13.1764	8.90061	10.6878	14.1164	16.932	15.8407	7.47365	0.34857	0.311605	0.468225	0.864887	0.00871872	0.0200257	0.24198	0.510037	0.691965	-0.262197	0.455595	0.589298	UxaA family hydrolase && PF04295:D-galactarate dehydratase / Altronate hydrolase, C terminus	SiRe_0430
SIRE_RS02220	14.5022	12.3774	8.05705	15.3238	19.3802	19.1578	14.1933	15.6006	16.7236	16.3253	13.3731	12.567	0.411029	0.168005	0.302058	0.636497	0.0359145	0.0681067	-0.149999	0.61697	0.776612	-0.363922	0.224692	0.341371	mandelate racemase/muconate lactonizing enzyme family protein && PF02746:Mandelate racemase / muconate lactonizing enzyme, N-terminal domain|PF13378:Enolase C-terminal domain-like	SiRe_0431
SIRE_RS02230	25.2589	17.4933	24.6012	25.7939	22.3311	22.9164	23.7932	21.8877	30.0069	21.2413	14.9994	18.2402	0.166388	0.48161	0.631701	0.0835736	0.732894	0.801867	-0.484622	0.0705121	0.184864	-0.391501	0.148314	0.244908	HoxN/HupN/NixA family nickel/cobalt transporter && PF03824:High-affinity nickel-transport protein	SiRe_0433
SIRE_RS02235	90.5388	78.4589	78.4333	74.0902	62.7901	64.5353	52.706	67.1264	75.4321	56.2694	64.1712	39.4306	-0.341294	0.0589367	0.135402	-0.289608	0.107618	0.175181	-0.3019	0.202301	0.384235	-0.34253	0.143964	0.239031	GntR family transcriptional regulator && PF00392:Bacterial regulatory proteins, gntR family|PF07729:FCD domain	SiRe_0434
SIRE_RS02240	213.539	220.251	207.724	174.303	147.227	149.282	263.853	218.581	239.16	214.353	249.8	203.787	0.170025	0.100027	0.205143	-0.437674	0.000178554	0.000608974	-0.12327	0.345427	0.537649	0.495754	0.00055573	0.00181766	CoA ester lyase && PF03328:HpcH/HpaI aldolase/citrate lyase family	SiRe_0435
SIRE_RS02245	207.849	175.298	227.585	140.904	153.28	92.8675	167.284	168.061	196.269	130.629	190.384	143.819	-0.200368	0.16711	0.300868	-0.650514	0.000453509	0.00139875	-0.20606	0.256039	0.446238	0.257021	0.244961	0.3659	PaaI family thioesterase && PF03061:Thioesterase superfamily	SiRe_0436
SIRE_RS02250	1.07273	0	0.780449	1.52054	1.78181	1.67614	0	0.729523	0.365792	3.49564	2.01505	3.09859	-0.762094	0.671529	1	1.4226	0.248285	0.347651	2.95385	0.0176115	0.0655597	0.777383	0.377804	0.511617	AAA family ATPase && PF01637:Archaeal ATPase	SiRe_0437
SIRE_RS02255	0	0	0	0	0	0	0	0	0	0	1.72364	0	--	--	--	--	--	--	--	--	--	--	--	--	transposase && -	NA
SIRE_RS02265	0	0	0	0	0	1.07863	0	0	0	0	0	0	--	--	--	--	--	--	--	--	--	--	--	--	hypothetical protein && -	SiRe_0440
SIRE_RS02270	4.88882	10.6739	3.5568	25.4089	10.1505	7.6388	18.9199	14.9612	8.33526	7.08042	0	3.53036	1.14903	0.171917	0.306951	1.17529	0.187064	0.27636	-1.99458	0.060089	0.164949	-2.01646	0.0653191	0.123979	hypothetical protein && -	NA
SIRE_RS02275	37.3835	33.3901	30.5976	43.355	35.9865	28.3762	34.5247	29.0344	36.5042	27.2248	16.2788	21.6272	-0.0199513	0.931954	0.962932	0.0917127	0.713817	0.786697	-0.629202	0.0335873	0.106472	-0.73135	0.0168731	0.0386362	respiratory nitrate reductase subunit gamma && PF02665:Nitrate reductase gamma subunit	SiRe_0441
SIRE_RS02280	42.3505	45.5903	55.8459	46.69	35.1724	40.6687	39.7328	39.6014	29.4841	30.6678	33.1469	37.591	-0.400566	0.112604	0.224512	-0.222759	0.385434	0.492569	-0.112639	0.703912	0.837418	-0.280931	0.337512	0.470813	nitrate reductase molybdenum cofactor assembly chaperone && -	SiRe_0442
SIRE_RS02285	70.4293	74.0293	81.252	86.9952	71.6946	79.469	60.7428	56.2441	57.0206	67.7584	61.4614	64.3004	-0.374482	0.00286679	0.0106575	0.0868691	0.507055	0.610317	0.14226	0.331781	0.527193	-0.309013	0.0383893	0.0793476	nitrate reductase subunit beta && PF14711:Respiratory nitrate reductase beta C-terminal|PF13247:4Fe-4S dicluster domain	SiRe_0443
SIRE_RS02290	31.7829	38.1104	36.8988	42.6545	44.3325	47.4486	29.174	30.2659	28.5355	26.2596	28.295	28.1093	-0.277699	0.021438	0.0585911	0.344922	0.00439878	0.0109384	-0.101346	0.471911	0.653796	-0.713279	2.48e-07	1.54e-06	nitrate reductase subunit alpha && PF00384:Molybdopterin oxidoreductase|PF01568:Molydopterin dinucleotide binding domain	SiRe_0444
SIRE_RS02300	0	0.728307	0	4.72831	4.98669	4.69094	0	1.36112	4.09491	1.44935	0.751924	2.89063	2.84504	0.147209	0.273237	4.25538	0.00482282	0.0118514	-0.107948	0.939612	0.965594	-1.50734	0.147418	0.243871	hypothetical protein && -	NA
SIRE_RS02305	1.74396	0.95191	0	7.41599	7.60397	6.13114	1.84069	2.66852	2.67606	2.84148	0	0.944526	1.39728	0.356369	0.516535	2.95626	0.0137179	0.029934	-0.930272	0.544949	0.719514	-2.48311	0.0342233	0.0720518	long-chain fatty acid--CoA ligase && PF13193:AMP-binding enzyme C-terminal domain	NA
SIRE_RS02310	6.72672	7.34331	8.15657	25.4262	17.6909	18.3934	10.2553	10.6741	9.93964	8.11852	7.58143	4.04797	0.476053	0.407911	0.566208	1.47564	0.00370472	0.0093673	-0.65809	0.312505	0.508809	-1.64654	0.0033433	0.00932151	PaaI family thioesterase && PF03061:Thioesterase superfamily	SiRe_0446
SIRE_RS02315	1.23614	0.674722	0.674502	5.69456	5.00477	5.43225	0	0.315245	2.84522	2.34974	1.3932	1.00423	0.285515	0.822485	0.895148	2.63987	0.000582317	0.00175213	0.573333	0.633383	0.787367	-1.77436	0.0117618	0.0281909	alpha/beta hydrolase && -	NA
SIRE_RS02320	0	0	0	0.490384	0	0.405423	0	0	0	0	0	0	--	--	--	2.14764	0.507922	0.610317	--	--	--	-2.10078	0.545178	0.668378	IS630 family transposase && PF13551:Winged helix-turn helix|PF13358:DDE superfamily endonuclease	SiRe_0449
SIRE_RS02325	272.503	285.749	305.761	328.594	375.333	332.833	237.79	281.111	272.483	233.046	228.399	236.97	-0.12541	0.215843	0.36496	0.274683	0.00809031	0.0187727	-0.191747	0.112563	0.260055	-0.580868	1.29e-06	7.07e-06	hypothetical protein && -	SiRe_0450
SIRE_RS02330	70.1393	73.8141	83.1515	57.2198	82.9764	68.5941	116.636	95.2268	110.465	78.3788	99.5249	90.732	0.50603	0.00210356	0.00807618	-0.106196	0.591555	0.684001	-0.274355	0.13337	0.292506	0.350085	0.0996301	0.176184	AAA family ATPase && PF13173:AAA domain	SiRe_0451
SIRE_RS02335	1.7888	4.18449	1.67325	7.24441	7.00358	5.39036	2.15772	1.30339	4.18263	2.77574	1.15205	4.42883	0.00543118	0.993658	0.995588	1.376	0.0105247	0.0236915	0.122382	0.868019	0.929121	-1.23762	0.0299184	0.0642832	divalent metal cation transporter && PF01566:Natural resistance-associated macrophage protein	SiRe_0452
SIRE_RS02340	71.7363	67.6838	63.7474	182.303	154.476	170.534	166.032	154.719	179.268	361.22	444.681	376.866	1.29877	4.65e-18	1.52e-16	1.32906	3.36e-17	3.89e-16	1.23044	7.93e-20	2.58e-18	1.21192	3.07e-17	5.09e-16	DNA polymerase && PF00210:Ferritin-like domain	SiRe_0453
SIRE_RS02345	7.03759	12.4843	10.5602	23.6918	20.822	22.6798	22.2838	23.3318	11.6989	45.8661	44.6164	40.974	0.936484	0.0732365	0.160672	1.17483	0.0196628	0.0407187	1.18628	0.00255005	0.0137593	0.958707	0.0103644	0.0253104	Rieske (2Fe-2S) protein && PF00355:Rieske [2Fe-2S] domain	SiRe_0454
SIRE_RS02350	100.517	129.736	104.846	131.458	120.377	102.174	126.607	134.261	134.072	106.77	163.987	105.27	0.239643	0.115163	0.228554	0.0887776	0.605103	0.697258	-0.0837807	0.662299	0.807438	0.0790099	0.706188	0.799758	hypothetical protein && PF09623:CRISPR-associated protein NE0113 (Cas_NE0113)	SiRe_0455
SIRE_RS02355	13.9168	14.6499	17.8996	35.2259	44.581	34.9475	16.7871	12.1684	12.2028	8.63811	11.2037	9.69083	-0.174663	0.641491	0.770864	1.31791	1.54e-05	6.09e-05	-0.49037	0.279337	0.473645	-1.97024	3.24e-08	2.27e-07	hypothetical protein && -	SiRe_0456
SIRE_RS02360	11.9655	9.04315	10.0447	16.9606	12.6129	11.8649	7.7718	5.63354	2.82473	6.99847	3.11213	6.979	-0.940091	0.180577	0.318666	0.418155	0.468581	0.574691	0.0675077	0.939809	0.965594	-1.28105	0.0699394	0.131463	YHS domain-containing protein && -	SiRe_0457
SIRE_RS02365	32.9068	45.6523	50.8745	45.6723	32.4536	44.1865	36.1791	26.5748	28.0525	35.7439	17.7713	25.2482	-0.509308	0.0826571	0.17639	-0.0709009	0.807125	0.862547	-0.214552	0.562027	0.733054	-0.644158	0.0698088	0.131365	HEPN domain-containing protein && PF05168:HEPN domain	SiRe_0458
SIRE_RS02370	40.0049	50.2887	41.0116	24.0567	23.408	17.7579	37.7454	34.0073	32.8633	13.8262	20.4945	22.3231	-0.325999	0.201694	0.347287	-1.00242	0.00098891	0.00281299	-0.896293	0.00955668	0.0405029	-0.210211	0.599494	0.715601	nucleotidyltransferase domain-containing protein && PF01909:Nucleotidyltransferase domain	SiRe_0459
SIRE_RS02375	47.285	55.7253	50.4296	61.693	54.8895	52.8935	55.0118	61.9385	65.4115	42.6069	47.8427	36.668	0.251517	0.218763	0.368172	0.152895	0.484453	0.589353	-0.533399	0.0256583	0.0871132	-0.423838	0.0891727	0.16083	flavin reductase family protein && PF01613:Flavin reductase like domain	SiRe_0460
SIRE_RS02380	5.62675	12.9675	11.5987	59.3745	28.0383	54.2163	7.25857	15.944	15.3495	6.79097	21.139	6.77207	0.361956	0.476112	0.6264	2.24575	1.33e-08	7.77e-08	-0.16927	0.768193	0.873707	-2.04133	5.44e-06	2.7e-05	hypothetical protein && -	SiRe_0461
SIRE_RS02385	0	0	0	0	0	0	0	0	0	0	0	0	--	--	--	--	--	--	--	--	--	--	--	--	IS630 family transposase && PF13358:DDE superfamily endonuclease	NA
SIRE_RS02390	15.4118	18.5069	16.819	15.2919	14.0796	15.6526	23.0443	19.3899	26.2765	19.5306	15.633	22.2586	0.439241	0.066272	0.148939	-0.160329	0.554746	0.652586	-0.268571	0.308983	0.505098	0.340314	0.239917	0.359479	MFS transporter && PF07690:Major Facilitator Superfamily	SiRe_0464
SIRE_RS02395	6.76371	7.38368	4.69717	6.97256	5.36197	5.76454	5.84087	1.88172	6.29011	4.67527	3.46505	1.99811	-0.429658	0.53539	0.680205	-0.0518923	0.937113	0.953486	-0.477957	0.585716	0.753354	-0.844028	0.295418	0.423942	PaREP1 family protein && -	NA
SIRE_RS02400	59.4011	76.7565	55.1231	63.0057	73.9996	72.4521	56.7247	46.1675	47.1247	29.4082	26.4151	30.6395	-0.349073	0.0672503	0.150613	0.145539	0.434477	0.541945	-0.805275	0.000732392	0.00483571	-1.28864	8.72e-09	6.62e-08	ParA family protein && PF13614:AAA domain	SiRe_0468
SIRE_RS02405	0.498276	1.0879	0.271886	0.706285	1.55183	0	0.262956	0.508289	0.254863	0	0	0	-0.847844	0.556756	0.696029	0.293374	0.826984	0.876511	-2.77672	0.296385	1	-3.90692	0.076958	0.142294	transposase && PF01385:Probable transposase|PF07282:Putative transposase DNA-binding domain	SiRe_0469
SIRE_RS02410	0	1.50719	0	1.957	6.87978	0	0	0	1.41236	1.49967	4.66819	4.4865	-0.0370984	0.991391	1	2.50439	0.244007	0.342724	2.78595	0.164569	1	0.263461	0.861607	0.917891	hypothetical protein && -	SiRe_0470
SIRE_RS02415	147.905	140.81	140.764	144.317	134.12	123.747	153.93	151.579	151.304	135.251	160.495	145.679	0.089186	0.414939	0.574017	-0.0859139	0.487584	0.591832	-0.0611503	0.645715	0.797292	0.125294	0.390069	0.524596	NAD(P)-dependent oxidoreductase && PF03446:NAD binding domain of 6-phosphogluconate dehydrogenase|PF14833:NAD-binding of NADP-dependent 3-hydroxyisobutyrate dehydrogenase	SiRe_0471
SIRE_RS02420	0	0	0	0	0	0	0	0.304821	0	0	0	0	--	--	--	--	--	--	--	--	--	--	--	--	ISH3 family transposase && -	SiRe_0472
SIRE_RS02425	71.7932	67.3212	60.268	56.7529	56.7582	62.021	66.5461	74.6444	71.089	63.4861	53.9436	45.3635	0.0905263	0.602227	0.736372	-0.172281	0.366317	0.473051	-0.395035	0.0597788	0.164457	-0.120704	0.591365	0.707763	CRISPR locus-related DNA-binding protein && -	SiRe_0473
SIRE_RS02430	0	0	1.27626	0	0	0	0	0	1.19635	1.27031	5.27231	5.0671	-0.0370984	0.991371	1	--	--	--	3.14937	0.095021	0.231014	3.80956	0.0562952	0.109685	DUF1286 domain-containing protein && -	SiRe_0474
SIRE_RS02435	11.4164	18.2383	14.5859	13.4194	13.5283	15.3364	13.8129	18.7469	15.3817	26.0111	16.9467	28.05	0.121202	0.673811	0.794506	-0.0495066	0.871629	0.908884	0.556307	0.0565836	0.158624	0.735087	0.0150577	0.0349802	ATP-binding protein && PF01637:Archaeal ATPase	SiRe_0475
SIRE_RS02440	4.02997	0	1.46598	11.4246	6.69384	4.72264	2.83566	2.74064	1.37419	4.37742	6.05603	16.0059	0.317968	0.844699	0.90843	2.02823	0.103983	0.17004	1.92122	0.0994344	0.23851	0.216659	0.816408	0.884768	hypothetical protein && -	SiRe_0476
SIRE_RS02445	110.767	96.1157	132.658	107.087	133.035	157.763	112.713	107.198	102.852	158.571	178.618	145.209	-0.0731439	0.656789	0.781964	0.242702	0.180774	0.269569	0.567756	0.00062606	0.00421122	0.263118	0.153723	0.250942	hypothetical protein && -	SiRe_0477
SIRE_RS02455	624.504	598.763	699.392	490.677	450.18	470.078	430.787	473.615	525.2	425.554	456.055	406.635	-0.426818	0.000272908	0.0013619	-0.436655	0.000280277	0.000906798	-0.162088	0.251317	0.442184	-0.141422	0.32045	0.452223	hypothetical protein && -	SiRe_0478
SIRE_RS02460	895.837	794.505	772.937	535.938	543.257	596.326	683.225	695.943	685.803	515.459	582.19	564.658	-0.254306	0.00260044	0.00979438	-0.544513	1.19e-08	7.01e-08	-0.324407	0.002076	0.0114982	-0.0227312	0.846407	0.906436	hypothetical protein && -	SiRe_0479
SIRE_RS02465	106.781	92.4151	110.582	93.6328	93.4762	95.0722	81.9048	100.095	93.4893	73.1453	72.2817	77.1099	-0.168823	0.216589	0.365575	-0.124234	0.369429	0.476526	-0.319432	0.0459716	0.13522	-0.353449	0.0256504	0.0559867	phosphoesterase && -	SiRe_0480
SIRE_RS02470	333.28	322.609	405.758	280.169	292.791	284.456	400.564	456.317	419.768	335.229	339.584	282.962	0.266674	0.00961671	0.0302944	-0.297506	0.00756769	0.0176666	-0.426685	0.000243968	0.00188343	0.148873	0.230705	0.348752	dienelactone hydrolase family protein && PF01738:Dienelactone hydrolase family	SiRe_0481
SIRE_RS02475	224.73	225.452	182.594	390.159	383.36	399.839	252.083	211.843	212.274	138.801	120.726	122.246	0.0964143	0.335344	0.494111	0.902194	1.54e-22	2.37e-21	-0.836119	1.08e-12	2.58e-11	-1.6308	2.64e-52	2.65e-50	peptidase S53 && PF09286:Pro-kumamolisin, activation domain	SiRe_0482
SIRE_RS02480	97.5035	74.249	82.0106	71.4632	102.505	112.59	69.2769	73.2629	73.4699	58.8962	76.1206	65.9451	-0.233631	0.173229	0.308441	0.189776	0.320946	0.424376	-0.116363	0.558884	0.730708	-0.526923	0.0154379	0.0357131	TenA family transcriptional regulator && PF03070:TENA/THI-4/PQQC family	SiRe_0483
SIRE_RS02485	390.371	398.519	522.391	275.76	289.305	308.311	304.701	346.571	362.971	260.904	307.58	267.11	-0.37059	0.000436728	0.00208659	-0.576166	1.22e-07	6.39e-07	-0.291134	0.00687892	0.0310977	-0.0745971	0.501462	0.628968	xanthine dehydrogenase family protein molybdopterin-binding subunit && PF02738:Molybdopterin-binding domain of aldehyde dehydrogenase|PF01315:Aldehyde oxidase and xanthine dehydrogenase, a/b hammerhead domain	SiRe_0484
SIRE_RS02490	105.542	107.178	119.866	74.8008	74.9132	88.4474	63.4697	84.5031	79.7201	52.6551	70.5416	81.754	-0.544746	0.00237788	0.00898234	-0.468402	0.010598	0.0238366	-0.163153	0.490115	0.672061	-0.229129	0.332586	0.466203	hypothetical protein && -	SiRe_0485
SIRE_RS02495	53.5943	57.7345	59.0669	50.8958	62.7994	60.7332	43.872	51.2431	50.4832	50.9141	49.8384	46.3658	-0.225194	0.086926	0.183144	0.0477063	0.729946	0.79931	0.00306583	0.984177	0.989055	-0.258466	0.103785	0.181641	malto-oligosyltrehalose trehalohydrolase && PF09071:Alpha-amylase, C terminal|PF00128:Alpha amylase, catalytic domain	SiRe_0486
SIRE_RS02500	9.46724	1.0335	6.19899	17.4452	4.71756	14.4228	15.9877	12.5547	11.6217	8.22677	10.6702	18.4587	1.25129	0.0722431	0.159442	1.1236	0.150232	0.231547	-0.112988	0.851335	0.922311	0.0260373	0.968928	0.98024	glycogen debranching enzyme GlgX && PF02922:Carbohydrate-binding module 48 (Isoamylase N-terminal domain)	SiRe_0487
SIRE_RS02505	0	0	0	0	0	0	0	0	0	0	0	0	--	--	--	--	--	--	--	--	--	--	--	--	ISH3 family transposase && PF14210:Domain of unknown function (DUF4322)|PF01609:Transposase DDE domain	SiRe_0488
SIRE_RS02510	2.26659	3.71152	3.18026	4.36021	7.66412	7.96849	3.07581	3.4682	4.14048	3.16543	5.29163	1.92905	0.227917	0.611478	0.743807	1.14918	0.00564982	0.0136849	-0.0565587	0.910181	0.950398	-0.963327	0.03598	0.0751103	glycogen debranching protein GlgX && PF00128:Alpha amylase, catalytic domain	SiRe_0489
SIRE_RS02515	13.2269	15.1836	12.0536	18.7485	23.6121	21.7323	9.78672	7.92868	12.4148	9.03506	9.06744	11.3732	-0.424516	0.0720239	0.159094	0.677811	0.000798956	0.00233144	-0.0418506	0.881395	0.935061	-1.1329	1.33e-06	7.29e-06	malto-oligosyltrehalose synthase && PF00128:Alpha amylase, catalytic domain	SiRe_0490
SIRE_RS02520	103.15	103.786	105.042	78.4816	81.4937	83.3568	130.083	131.955	133.638	107.441	124.806	86.7597	0.343577	1.09e-05	7.48e-05	-0.346912	0.000154281	0.000533822	-0.323062	0.011006	0.0449009	0.380082	0.00688659	0.0175424	S41 family peptidase && PF03572:Peptidase family S41|PF07676:WD40-like Beta Propeller Repeat|PF14685:Tricorn protease PDZ domain|PF14684:Tricorn protease C1 domain	SiRe_0491
SIRE_RS02525	52.5164	43.5095	46.0538	55.1652	53.156	47.8055	60.873	63.1381	64.2759	46.8577	49.1481	37.0771	0.405168	0.0358396	0.0905643	0.143684	0.501946	0.606546	-0.513177	0.0203803	0.0728407	-0.239606	0.316528	0.447386	2%2C5-diamino-6-(ribosylamino)-4(3H)-pyrimidinone 5'-phosphate reductase && PF01872:RibD C-terminal domain	SiRe_0492
SIRE_RS02530	7.36341	1.33973	9.37502	33.0515	18.3461	12.9435	9.06711	10.0152	8.78804	10.6643	11.0653	9.30533	0.61911	0.456767	0.609653	1.82552	0.0114696	0.0256056	0.142835	0.848897	0.921596	-1.05018	0.105774	0.184627	hypothetical protein && -	NA
SIRE_RS02535	25.887	28.2598	29.3806	39.6292	29.6691	27.9095	36.066	29.5761	24.3633	14.6218	19.8398	12.3379	0.108514	0.776475	0.862379	0.2241	0.568247	0.66414	-0.956949	0.0469238	0.137057	-1.06153	0.0271668	0.058883	hypothetical protein && -	SiRe_0493
SIRE_RS02540	21.1849	26.0917	27.8616	26.9488	27.7447	17.1873	21.7865	29.3683	34.4524	23.0114	28.7744	27.6545	0.191846	0.523827	0.670374	-0.0563762	0.864537	0.903576	-0.12019	0.710706	0.839134	0.139076	0.688395	0.786497	hypothetical protein && -	SiRe_0494
SIRE_RS02545	32.1499	34.29	28.2296	39.2854	29.9232	22.0858	44.464	44.4819	43.4735	33.7175	28.738	39.6279	0.484838	0.0179032	0.0506473	-0.0489694	0.848943	0.891752	-0.385416	0.0936092	0.229137	0.158036	0.570053	0.690485	DUF973 family protein && PF06157:Protein of unknown function (DUF973)	SiRe_0495
SIRE_RS02550	3.64793	3.9823	1.9905	3.87809	0	1.06873	2.88769	4.65154	1.86587	2.97183	2.05572	8.89067	-0.031308	0.976452	0.986715	-0.994731	0.464458	0.570926	0.558467	0.606211	0.766885	1.52694	0.256729	0.378206	hypothetical protein && -	SiRe_0498
SIRE_RS02555	31.1571	38.872	35.6211	54.6791	29.5728	59.1152	79.864	55.999	77.4059	40.2897	80.265	33.7492	1.01535	0.00375375	0.0134884	0.451121	0.278701	0.381751	-0.481498	0.217872	0.406035	0.0952463	0.832694	0.895986	hypothetical protein && -	NA
SIRE_RS02565	27.3236	27.5556	26.9786	32.0906	35.3354	37.8141	38.7268	29.7309	43.1251	23.7435	31.9686	21.9862	0.44687	0.024448	0.0654313	0.375878	0.0603027	0.106802	-0.534672	0.0233725	0.0812212	-0.450822	0.05521	0.10788	IS200/IS605 family accessory protein TnpB-related protein && -	NA
SIRE_RS02570	25.7391	28.0984	38.7437	41.5163	32.0647	39.524	44.0287	41.6479	47.2133	26.03	55.018	27.8804	0.524005	0.0994829	0.204515	0.299101	0.392085	0.498248	-0.301337	0.407414	0.597109	-0.0642233	0.86931	0.923323	hypothetical protein && -	SiRe_0501
SIRE_RS02575	3.07441	6.71244	1.11837	8.7157	3.82998	3.60284	4.32657	3.1362	1.04835	7.79211	4.62007	11.1006	-0.353661	0.760423	0.852625	0.566658	0.584277	0.679065	1.46042	0.146123	0.310696	0.551446	0.537973	0.662234	hypothetical protein && -	SiRe_0502
SIRE_RS02580	25.8728	26.7578	29.7212	12.5462	16.9638	22.3409	27.3078	16.6691	20.1987	14.0517	15.3475	10.3251	-0.360481	0.295719	0.453062	-0.645737	0.0900042	0.150173	-0.704036	0.117383	0.267739	-0.403856	0.404562	0.540609	vitamin K epoxide reductase family protein && PF07884:Vitamin K epoxide reductase family	SiRe_0503
SIRE_RS02585	12.966	12.5818	22.0109	8.16833	19.742	30.3891	16.7263	11.7569	17.6852	18.7785	8.1186	17.1657	-0.0416735	0.945717	0.972091	0.321357	0.614445	0.70429	-0.0750389	0.912337	0.951563	-0.42907	0.536658	0.660913	hypothetical protein && -	SiRe_0504
SIRE_RS02590	92.3056	119.37	118.814	744.106	712.942	764.407	109.916	96.5749	97.332	76.0976	94.4309	84.0898	-0.119307	0.441465	0.598204	2.76226	1.58e-130	2.25e-128	-0.266585	0.135201	0.296128	-3.13643	4.1e-124	1.59e-121	pyroglutamyl-peptidase I && PF01470:Pyroglutamyl peptidase	SiRe_0507
SIRE_RS02595	98.0937	94.192	99.1736	92.5408	104.218	113.416	100.072	111.778	100.348	178.892	195.232	193.675	0.0998891	0.433736	0.590522	0.103065	0.456895	0.563935	0.851299	1.37e-10	2.94e-09	0.859079	1.78e-09	1.47e-08	hypothetical protein && -	SiRe_0508
SIRE_RS02600	44.7587	41.4754	29.5345	22.8692	18.154	22.5664	31.8603	23.36	17.0371	14.133	15.8376	14.0937	-0.681727	0.0201321	0.0558504	-0.855706	0.00426561	0.0106267	-0.724848	0.0586061	0.162433	-0.539408	0.160057	0.259877	metallophosphoesterase && PF12850:Calcineurin-like phosphoesterase superfamily domain	SiRe_0509
SIRE_RS02605	28.1079	29.1875	25.0632	81.1411	70.0314	63.8696	31.4758	39.8621	44.5333	39.0949	29.7477	29.3324	0.493775	0.024829	0.0663821	1.39279	1.26e-12	1.04e-11	-0.250807	0.299644	0.494936	-1.13938	1.02e-07	6.67e-07	aquaporin && PF00230:Major intrinsic protein	SiRe_0510
SIRE_RS02610	64.9426	48.2784	55.2195	140.057	118.625	126.53	69.8061	76.2052	69.0841	55.6111	75.8885	44.883	0.351541	0.0104426	0.0323431	1.20142	1.7e-19	2.26e-18	-0.299421	0.0946899	0.230892	-1.13681	1.49e-10	1.33e-09	glycerol kinase GlpK && PF02782:FGGY family of carbohydrate kinases, C-terminal domain|PF00370:FGGY family of carbohydrate kinases, N-terminal domain	SiRe_0511
SIRE_RS02615	0	4.82301	0	4.69679	9.63169	2.5887	2.33154	2.25342	1.12989	3.59921	2.4897	4.7856	0.266094	0.876053	0.928735	1.84689	0.172569	0.260054	0.920147	0.495628	0.676936	-0.644472	0.555191	0.677831	hypothetical protein && -	SiRe_0512
SIRE_RS02620	7.15422	4.93263	8.21836	8.0059	10.3197	6.17759	7.15359	6.52978	13.4816	4.09001	5.51695	8.56513	0.418547	0.3707	0.528147	0.27924	0.563585	0.65926	-0.589449	0.264809	0.456637	-0.439297	0.411162	0.546741	Lrp/AsnC family transcriptional regulator && PF13412:Winged helix-turn-helix DNA-binding	SiRe_0513
SIRE_RS02625	10.9361	9.33651	7.95639	9.53932	8.20916	10.5155	8.58297	9.7256	6.88452	7.76699	5.3727	6.98603	-0.164997	0.53532	0.680205	0.0117175	0.965142	0.973772	-0.334444	0.289892	0.485387	-0.501175	0.106548	0.185184	MMPL family transporter && PF03176:MMPL family	SiRe_0514
SIRE_RS02630	76.6898	79.5532	66.8347	65.1712	64.7479	64.3153	126.786	118.459	115.819	104.226	109.374	91.5344	0.695194	1.24e-10	1.67e-09	-0.188771	0.136142	0.213848	-0.254728	0.0394858	0.12067	0.641114	4.39e-06	2.23e-05	DNA alkylation response protein && PF02770:Acyl-CoA dehydrogenase, middle domain|PF00441:Acyl-CoA dehydrogenase, C-terminal domain	SiRe_0515
SIRE_RS02635	138.666	131.53	131.698	121.715	102.875	105.84	161.666	160.194	155.899	136.966	129.474	123.806	0.249696	0.00574766	0.0195891	-0.273745	0.01204	0.0266592	-0.303453	0.00656257	0.0299918	0.230723	0.0739604	0.137406	AMP-binding protein && PF00501:AMP-binding enzyme|PF13193:AMP-binding enzyme C-terminal domain	SiRe_0516
SIRE_RS02640	15.4864	9.82371	17.1288	11.5689	10.689	10.5456	12.8112	18.7864	10.062	11.3659	13.9161	11.1076	-0.0271199	0.926292	0.960861	-0.364365	0.219027	0.314155	-0.20829	0.50475	0.685662	0.140268	0.650094	0.755825	phenylacetate--CoA ligase family protein && PF14535:AMP-binding enzyme C-terminal domain	SiRe_0517
SIRE_RS02645	17.0253	9.59273	15.5831	18.6834	13.6835	12.872	17.39	20.1687	17.9784	12.5276	20.4266	8.32853	0.393066	0.300772	0.458246	0.101099	0.811413	0.865766	-0.443468	0.306087	0.502599	-0.137908	0.77002	0.848507	adenosylcobinamide amidohydrolase && PF01955:Adenosylcobinamide amidohydrolase	SiRe_0518
SIRE_RS02650	91.6542	87.6107	102.76	94.3667	80.9479	95.6514	122.486	125.824	118.949	119.368	94.563	91.1294	0.381612	0.000608338	0.00280771	-0.0476463	0.712764	0.786217	-0.279321	0.0445075	0.132153	0.160093	0.303138	0.432282	MFS transporter && PF07690:Major Facilitator Superfamily	SiRe_0519
SIRE_RS02655	3.0353	4.97028	3.31244	10.756	6.61719	10.671	8.00911	6.96667	3.10504	9.06672	5.98669	9.04149	0.680042	0.397391	0.556002	1.32194	0.072463	0.125306	0.405433	0.576467	0.746043	-0.227513	0.728909	0.816642	hypothetical protein && -	SiRe_0520
SIRE_RS02660	0.247279	0.269945	0.80957	0.701014	0.92415	0	0.521987	0	0	0	0.278698	0	-1.35837	0.481341	1	0.293265	0.848087	0.891752	-0.84457	0.792769	1	-2.47569	0.265367	0.389243	transposase && PF07282:Putative transposase DNA-binding domain|PF01385:Probable transposase	SiRe_0521
SIRE_RS02665	0	0.289896	0	0	0	0.933593	0	0	0	0	0	0	--	--	--	1.65743	0.535142	0.63532	--	--	--	-2.5671	0.44433	0.578118	DUF4322 domain-containing protein && PF14210:Domain of unknown function (DUF4322)	NA
SIRE_RS02670	4.34298	6.32142	1.57984	4.10399	5.41031	8.4824	0	2.95351	1.48092	9.43483	0	3.13619	-1.45352	0.342827	0.501129	0.578081	0.60722	0.699129	1.48782	0.394475	0.584261	-0.536024	0.670493	0.774171	hypothetical protein && -	SiRe_0524
SIRE_RS02675	27.3727	22.3326	15.4076	24.505	25.844	32.7527	24.9374	17.0476	24.7593	25.038	15.5877	20.5989	0.0329668	0.900797	0.946277	0.363983	0.159225	0.243056	-0.134165	0.640075	0.791705	-0.454675	0.0987667	0.174885	DUF1648 domain-containing protein && -	SiRe_0525
SIRE_RS02680	48.8606	44.1428	36.7737	63.2873	48.2751	57.2586	67.5752	67.0296	38.7801	81.4398	75.957	64.7881	0.417133	0.148926	0.275433	0.386343	0.172543	0.260054	0.345951	0.2205	0.407689	0.387792	0.152236	0.249412	GntR family transcriptional regulator && PF00392:Bacterial regulatory proteins, gntR family	SiRe_0526
SIRE_RS02690	12.7527	14.2787	14.274	14.3685	15.0722	17.627	16.2211	13.3426	13.7148	11.7211	12.1619	8.14654	0.0683543	0.823669	0.895174	0.203275	0.51956	0.620636	-0.446746	0.218808	0.40604	-0.569444	0.118199	0.202435	hypothetical protein && -	SiRe_0527
SIRE_RS02695	1689.55	1549.82	1553.13	975.411	973.247	973.362	1278.24	1216.84	1319.47	926.924	961.779	937.236	-0.32897	1.44e-06	1.17e-05	-0.702884	7.35e-22	1.1e-20	-0.444144	4.15e-07	5.66e-06	-0.0588538	0.524431	0.649682	hypothetical protein && -	SiRe_0528
SIRE_RS02705	651.706	639.17	559.118	555.443	500.05	533.532	710.514	678.391	643.902	605.531	542.929	607.077	0.136778	0.0747221	0.163211	-0.208485	0.0124196	0.0274101	-0.222818	0.018903	0.0687764	0.132958	0.185348	0.292508	hypothetical protein && -	SiRe_0530
SIRE_RS02710	299.886	272.387	222.425	276.134	196.559	180.992	408.059	330.413	339.195	257.984	234.224	202.344	0.439495	0.000118815	0.000646717	-0.273018	0.0622703	0.109784	-0.645566	6.22e-07	8.44e-06	0.0791908	0.628551	0.739248	DUF973 family protein && PF06157:Protein of unknown function (DUF973)	SiRe_0531
SIRE_RS02715	30.3433	35.7125	31.0442	43.0104	44.6912	43.3371	45.7041	35.7895	42.8424	37.0793	28.3209	33.2101	0.357782	0.017824	0.0504786	0.44472	0.00306519	0.00788275	-0.344871	0.0505416	0.145423	-0.421035	0.0140904	0.0332446	4Fe-4S ferredoxin && -	SiRe_0532
SIRE_RS02720	20.9027	21.4764	20.5404	57.6485	55.3786	62.1806	18.9673	18.4283	20.8025	18.0817	15.457	13.9333	-0.111821	0.445348	0.600626	1.48893	3.68e-33	9.15e-32	-0.305516	0.0955623	0.231434	-1.89524	3.74e-34	2.16e-32	molybdopterin-dependent oxidoreductase && PF01568:Molydopterin dinucleotide binding domain|PF00384:Molybdopterin oxidoreductase|PF04879:Molybdopterin oxidoreductase Fe4S4 domain	SiRe_0533
SIRE_RS02725	8.24766	5.21264	11.8431	15.3825	14.6008	17.8044	6.87245	9.74184	12.4337	3.7721	10.2741	4.70201	0.199414	0.669614	0.791753	0.928285	0.0275513	0.0544591	-0.648022	0.242125	0.433922	-1.36484	0.00529863	0.0138878	4Fe-4S dicluster domain-containing protein && PF13247:4Fe-4S dicluster domain	SiRe_0534
SIRE_RS02730	20.2494	20.3471	19.0849	47.6203	40.4187	47.7292	17.9723	17.6048	17.8899	25.4944	22.3036	31.4055	-0.1582	0.479304	0.629315	1.19581	4.53e-10	3.08e-09	0.556846	0.0217422	0.076941	-0.787625	0.000170768	0.000634948	polysulfide reductase NrfD && PF03916:Polysulphide reductase, NrfD	SiRe_0535
SIRE_RS02735	23.7615	24.0357	20.2215	59.3279	62.1896	52.1147	17.4866	22.9048	20.2934	27.7045	29.2376	29.5164	-0.163328	0.444114	0.600059	1.3619	9.21e-15	9e-14	0.498632	0.0247393	0.0847963	-1.01559	2.62e-08	1.85e-07	4Fe-4S binding protein && PF12838:4Fe-4S dicluster domain	SiRe_0536
SIRE_RS02740	36.2475	31.7759	29.3682	74.7335	98.5215	76.5884	31.8816	26.8916	33.1476	35.1967	30.9493	35.0988	-0.0848259	0.753159	0.847796	1.37007	2.12e-09	1.35e-08	0.128904	0.659086	0.807051	-1.31438	6.78e-08	4.53e-07	molecular chaperone TorD family protein && PF02613:Nitrate reductase delta subunit	SiRe_0537
SIRE_RS02745	16.1693	18.4189	11.8149	34.2793	29.9519	32.13	18.6985	20.0799	18.4107	23.3669	25.5133	17.2099	0.302684	0.133345	0.255027	1.06441	1.91e-08	1.1e-07	0.195799	0.34955	0.541705	-0.554172	0.00524785	0.0137867	nitric-oxide reductase large subunit && PF00115:Cytochrome C and Quinol oxidase polypeptide I	SiRe_0538
SIRE_RS02750	208.059	200.211	152.212	150.734	155.515	195.959	346.478	249.972	244.372	182.472	248.391	162.766	0.584707	0.000283233	0.00139989	-0.145017	0.395551	0.502182	-0.514769	0.00660444	0.030067	0.228367	0.256182	0.377604	cupin domain-containing protein && PF07883:Cupin domain	SiRe_0539
SIRE_RS02755	6.21287	7.63016	5.08511	3.30243	11.6096	4.55046	9.83619	13.4677	6.35563	4.21783	5.25172	1.68244	0.650664	0.304406	0.462408	0.0621789	0.934446	0.953486	-1.42807	0.0691127	0.182915	-0.821316	0.369305	0.501885	hypothetical protein && -	SiRe_0540
SIRE_RS02760	14.9643	10.5017	8.74858	11.3632	13.9815	21.2942	17.4866	22.8976	16.4016	6.3857	11.4446	9.26245	0.72734	0.0647372	0.146126	0.462125	0.295281	0.399412	-1.08134	0.0161792	0.0611348	-0.802991	0.103659	0.181591	hypothetical protein && -	SiRe_0541
SIRE_RS02765	3.03861	3.31714	1.42117	1.2306	3.24461	4.57828	3.66531	4.87092	3.55249	2.35756	6.36016	2.8212	0.636218	0.384518	0.542998	0.247016	0.770362	0.832126	-0.083595	0.909761	0.950398	0.320023	0.700924	0.796434	MBL fold metallo-hydrolase && PF00753:Metallo-beta-lactamase superfamily	SiRe_0542
SIRE_RS02770	8.80813	7.14294	8.51381	14.2687	16.3025	20.939	8.23418	6.41795	7.46586	8.74745	7.6582	9.8135	-0.147289	0.684075	0.803425	1.08794	0.000529065	0.00160437	0.235685	0.54441	0.719514	-0.989193	0.00287617	0.00815164	radical SAM protein && PF04055:Radical SAM superfamily|PF13353:4Fe-4S single cluster domain	SiRe_0543
SIRE_RS02780	0.903691	0	0	0	0	0	2.86144	0	0	0	0	0	1.46821	0.584324	1	--	--	--	-2.39412	0.488586	1	--	--	--	IS1 family transposase && -	NA
SIRE_RS02785	26.7096	24.8475	24.8394	27.3248	28.0656	24.7681	30.3972	26.7725	33.5007	20.4348	19.109	18.8684	0.246685	0.199917	0.346166	0.0787104	0.702033	0.777162	-0.645505	0.00438552	0.0215328	-0.466227	0.0476737	0.0956288	ATP-binding protein && PF13635:Domain of unknown function (DUF4143)|PF13173:AAA domain	SiRe_0544
SIRE_RS02790	30.8501	48.3581	34.5302	15.6975	24.6358	14.8318	32.5612	28.2424	42.0787	26.6361	24.0715	24.8483	-0.141126	0.655127	0.781067	-1.02814	0.00755203	0.0176453	-0.45633	0.212264	0.398332	0.442044	0.311052	0.440562	IS1 family transposase && -	NA
SIRE_RS02795	14.4067	7.86361	4.71662	16.3367	19.742	32.0774	12.1646	20.5747	25.0541	20.3434	22.7321	31.2104	1.08994	0.109701	0.220085	1.34503	0.0474353	0.0865599	0.350655	0.53868	0.717763	0.103222	0.854423	0.911787	hypothetical protein && -	SiRe_0545
SIRE_RS02800	43.9434	37.2593	50.2837	76.1969	76.0024	80.4942	41.4274	41.7801	47.1354	33.3661	33.6591	29.5762	-0.012591	0.95234	0.974628	0.834332	1.53e-05	6.07e-05	-0.44413	0.0668794	0.179083	-1.27992	3.45e-09	2.74e-08	TIGR00266 family protein && PF01987:Mitochondrial biogenesis AIM24	SiRe_0546
SIRE_RS02805	2.99072	2.33204	3.73005	3.02802	0.532247	2.5034	1.35283	0	0.874127	3.24857	0.481533	1.38837	-2.03251	0.0574141	0.132732	-0.580274	0.515243	0.617	1.1969	0.389621	0.579466	-0.247511	0.825733	0.891319	IS6 family transposase && -	SiRe_0547
SIRE_RS02810	66.2707	72.3452	63.8369	42.5073	50.7336	44.9046	76.3938	72.3233	86.1621	47.8554	41.9355	37.2956	0.215295	0.0729655	0.16035	-0.538376	0.000122225	0.000428737	-0.897715	7.96e-09	1.36e-07	-0.13213	0.452418	0.586676	S9 family peptidase && PF00326:Prolyl oligopeptidase family	SiRe_0548
SIRE_RS02815	0.249138	0	0.815657	0.353142	2.79329	1.75175	0	0.254145	0.254863	0	0.561587	0.269865	-1.05893	0.606193	1	2.22892	0.0726495	0.125389	0.686642	0.768738	1	-2.58788	0.0581322	0.112779	transposase && PF01385:Probable transposase|PF07282:Putative transposase DNA-binding domain	SiRe_0549
SIRE_RS02820	0.817036	0	1.78327	4.63245	4.07132	9.57466	4.31175	0	1.67162	0.887477	0	3.54003	1.19426	0.475623	0.626076	2.82952	0.0220747	0.0448449	-0.432257	0.794544	0.885927	-2.05659	0.0806771	0.147863	transposase && -	NA
SIRE_RS02825	149.623	137.705	150.379	119.282	114.228	97.0094	128.617	125.88	123.606	91.2214	74.7555	57.3653	-0.211062	0.0207397	0.0569442	-0.396181	0.000317142	0.00100919	-0.771774	3.63e-07	5e-06	-0.575297	0.000584958	0.00190866	hydantoinase B/oxoprolinase family protein && PF02538:Hydantoinase B/oxoprolinase	SiRe_0551
SIRE_RS02830	147.801	154.209	164.944	138.638	121.301	112.915	128.848	140.245	123.693	93.7689	84.1913	71.3117	-0.248487	0.00630799	0.0213018	-0.315466	0.00252034	0.00661986	-0.668111	1.99e-07	2.83e-06	-0.590482	2.56e-05	0.0001092	hydantoinase/oxoprolinase family protein && PF05378:Hydantoinase/oxoprolinase N-terminal region|PF01968:Hydantoinase/oxoprolinase	SiRe_0552
SIRE_RS02835	97.5421	118.013	103.736	64.2873	88.2332	32.7633	112.133	83.0243	82.6233	34.4175	27.3089	28.9379	-0.200035	0.268206	0.421935	-0.775635	0.00264954	0.00691229	-1.62575	2.09e-10	4.34e-09	-1.03829	0.00221328	0.00643389	Lrp/AsnC family transcriptional regulator && PF13404:AsnC-type helix-turn-helix domain	SiRe_0553
SIRE_RS02840	392.15	380.768	311.349	254.806	231.306	178.586	424.993	412.315	390.634	230.698	181.381	133.765	0.180317	0.0459765	0.110446	-0.695496	1.88e-08	1.09e-07	-1.18216	3.85e-15	1.06e-13	-0.293929	0.099112	0.175382	cytosine permease && PF02133:Permease for cytosine/purines, uracil, thiamine, allantoin	SiRe_0554
SIRE_RS02845	233.489	292.746	250.603	149.642	171.835	126.425	304.185	274.34	207.322	97.095	67.7431	92.6514	0.018384	0.901918	0.947069	-0.783401	1.17e-06	5.52e-06	-1.61988	1.05e-15	3.02e-14	-0.807947	0.000222796	0.000799947	hypothetical protein && -	SiRe_0555
SIRE_RS02850	246.725	250.102	222.374	212.722	206.165	173.285	277.557	266.571	282.254	156.431	151.762	98.7278	0.200948	0.0217874	0.0593574	-0.270536	0.01316	0.0288561	-1.03466	7.81e-12	1.75e-10	-0.550903	0.0012031	0.00367007	DUF917 domain-containing protein && PF06032:Protein of unknown function (DUF917)	SiRe_0556
SIRE_RS02855	160.405	163.599	164.573	145.174	128.761	114.285	150.424	167.854	164.284	82.2093	96.7589	66.4817	-0.0168652	0.850267	0.912896	-0.322822	0.00295045	0.00762386	-0.987928	2.31e-12	5.36e-11	-0.670559	2.46e-05	0.000105636	hydantoinase/oxoprolinase family protein && PF01968:Hydantoinase/oxoprolinase|PF05378:Hydantoinase/oxoprolinase N-terminal region	SiRe_0557
SIRE_RS02860	15.096	17.7235	17.4069	18.5718	9.93527	16.3556	17.4365	19.1766	23.8928	9.59102	10.2727	9.25581	0.271154	0.295111	0.452937	-0.15616	0.608072	0.699515	-1.06717	0.000810204	0.00526632	-0.631377	0.0839159	0.152871	DUF917 domain-containing protein && PF06032:Protein of unknown function (DUF917)	SiRe_0558
SIRE_RS02865	7.19107	6.46489	6.92441	7.19509	11.5932	5.94851	6.69698	7.76709	8.65448	3.67579	3.81401	2.74917	0.168081	0.724952	0.8287	0.276853	0.584815	0.679399	-1.18812	0.0523224	0.149231	-1.28359	0.0406011	0.082662	helix-turn-helix domain-containing protein && PF04967:HTH DNA binding domain	SiRe_0559
SIRE_RS02870	6.64135	7.01624	3.97457	7.89547	6.40531	8.03391	3.16567	2.84105	2.41076	3.72332	0.965833	2.08854	-1.06721	0.0221781	0.0602311	0.350558	0.368673	0.475866	-0.320834	0.629567	0.784692	-1.72834	0.00109194	0.00337644	MFS transporter && PF00083:Sugar (and other) transporter	SiRe_0560
SIRE_RS02875	3.19805	4.36399	2.90837	10.1995	15.604	14.6786	3.09414	1.90302	3.27153	2.31585	3.90476	2.02073	-0.339302	0.56403	0.701639	1.96926	2.07e-06	9.38e-06	-0.0183417	0.9786	0.986238	-2.3143	8.31e-07	4.75e-06	L-rhamnonate dehydratase && PF13378:Enolase C-terminal domain-like	SiRe_0561
SIRE_RS02880	6.07481	5.42589	6.32814	5.47959	6.1918	10.3548	4.37164	3.38012	6.2144	1.79961	5.60183	4.4865	-0.352731	0.447444	0.602194	0.323739	0.464181	0.570926	-0.245122	0.678261	0.819729	-0.908576	0.0972035	0.172679	NAD(P)-dependent alcohol dehydrogenase && PF00107:Zinc-binding dehydrogenase|PF08240:Alcohol dehydrogenase GroES-like domain	SiRe_0562
SIRE_RS02885	1.06888	1.16686	1.16648	1.51509	1.33157	3.7578	0	1.09036	2.18689	0	0	0	-0.0477528	0.980229	1	0.980745	0.552658	0.650695	-2.35022	0.463619	1	-3.36893	0.14908	0.245576	hypothetical protein && -	SiRe_0563
SIRE_RS02895	61.4052	54.671	66.188	57.4317	48.2804	48.6611	69.5921	65.7199	72.8565	62.3256	62.9674	51.7935	0.191624	0.171144	0.306207	-0.232089	0.148589	0.229538	-0.245275	0.127818	0.283801	0.189573	0.292312	0.421264	DNA double-strand break repair nuclease NurA && PF09376:NurA domain	SiRe_0565
SIRE_RS02900	64.3992	60.2075	68.4772	59.6851	63.358	60.3744	69.7139	61.8192	82.0954	47.3518	56.3905	38.4557	0.145815	0.252627	0.406852	-0.0630366	0.617375	0.706134	-0.599581	0.000373486	0.00273999	-0.378096	0.0252547	0.0553567	ATP-binding protein && PF01935:Domain of unknown function DUF87	SiRe_0566
SIRE_RS02905	0	0	0	0	0	0	0	0	0	0	0	0	--	--	--	--	--	--	--	--	--	--	--	--	conjugal transfer protein && -	SiRe_0567
SIRE_RS02910	39.8608	23.9061	41.0837	39.76	31.2655	31.1413	23.1134	35.6419	27.4362	22.7178	29.3957	21.855	-0.283385	0.215232	0.364598	-0.0319744	0.885881	0.91844	-0.234007	0.338755	0.53321	-0.473745	0.0425184	0.0861141	M20 family metallopeptidase && PF01546:Peptidase family M20/M25/M40|PF07687:Peptidase dimerisation domain	SiRe_0568
SIRE_RS02915	14.2997	19.3872	19.1291	65.3846	58.3265	54.0565	21.6655	20.469	20.0549	11.5242	15.0769	11.2423	0.238955	0.299779	0.45765	1.76332	6e-20	8.2e-19	-0.729432	0.00717531	0.0322632	-2.24208	5.85e-24	1.67e-22	MFS transporter && PF07690:Major Facilitator Superfamily	SiRe_0569
SIRE_RS02920	14.0008	13.3737	9.5495	27.2877	37.4996	35.6858	15.5162	17.1387	15.3967	16.3485	7.10091	11.7534	0.379351	0.238507	0.391194	1.45709	3.64e-07	1.81e-06	-0.458412	0.225811	0.414758	-1.52526	4.09e-06	2.09e-05	P1 family peptidase && PF03576:Peptidase family S58	SiRe_0570
SIRE_RS02925	34.576	26.1644	33.4452	68.5026	64.1206	64.0014	34.8349	33.6676	37.3802	24.3267	28.3413	28.0894	0.167461	0.461025	0.6128	1.0699	1.99e-07	1.03e-06	-0.402295	0.114012	0.262496	-1.29385	9.88e-09	7.44e-08	SDR family oxidoreductase && PF00106:short chain dehydrogenase	SiRe_0571
SIRE_RS02930	0	0	0	0	0.708985	0	0.300342	0	0.291098	0.618185	0	0	1.82575	0.592169	1	2.11467	0.552255	0.650503	0.0574282	0.98314	1	-0.215752	0.939442	0.966964	ISH3 family transposase && -	SiRe_0572
SIRE_RS02935	4.51845	1.64421	3.28734	6.40472	5.62891	8.82513	1.58969	0	0	0	1.69752	1.63145	-2.50408	0.204264	1	1.14772	0.31932	0.422639	0.981687	0.742308	1	-2.66622	0.0872297	0.15785	hypothetical protein && -	SiRe_0573
SIRE_RS02940	46.7173	50.9995	31.0497	53.2746	62.5744	66.2726	53.3865	47.6561	67.1946	28.6156	18.2109	12.5559	0.386088	0.0629264	0.14304	0.513807	0.0128397	0.0282222	-1.51422	5.3e-08	8.28e-07	-1.62949	3e-09	2.41e-08	N-acyl homoserine lactonase family protein && PF00753:Metallo-beta-lactamase superfamily	SiRe_0574
SIRE_RS02945	8.74405	12.0575	14.0625	43.7063	33.2523	31.8195	7.7718	8.91977	10.3573	4.99891	5.18688	7.4775	-0.361845	0.400518	0.559467	1.65265	3.39e-07	1.69e-06	-0.624939	0.251818	0.44246	-2.62848	3.07e-11	2.97e-10	helix-turn-helix domain-containing protein && PF04967:HTH DNA binding domain	SiRe_0575
SIRE_RS02950	4.13116	4.22797	3.66304	15.0053	18.9775	17.2468	7.08546	5.26772	6.60326	1.96321	5.23808	2.79678	0.656397	0.144992	0.27068	2.10418	7.84e-09	4.73e-08	-0.938003	0.0809695	0.205412	-2.37367	2.25e-08	1.61e-07	homogentisate 1%2C2-dioxygenase && PF04209:homogentisate 1,2-dioxygenase	SiRe_0576
SIRE_RS02955	10.7231	9.17497	10.7534	29.1667	28.161	35.3211	27.8358	25.4248	17.7884	10.7032	18.6183	15.3823	1.21207	2.7e-05	0.000172703	1.60723	3.03e-09	1.92e-08	-0.680883	0.0268319	0.090243	-1.06464	0.000201961	0.000732884	LLM class flavin-dependent oxidoreductase && PF00296:Luciferase-like monooxygenase	SiRe_0577
SIRE_RS02960	7.02516	8.43601	8.04993	30.8694	31.9436	28.8142	8.52702	13.9744	11.4985	9.15701	5.14656	4.56576	0.536202	0.173677	0.308813	1.97538	2.37e-10	1.67e-09	-0.861495	0.0658174	0.177435	-2.28905	2.73e-10	2.35e-09	cyclase family protein && PF04199:Putative cyclase	SiRe_0578
SIRE_RS02965	0	0	0	0	0	0	0	0	0	0	0	0	--	--	--	--	--	--	--	--	--	--	--	--	ISNCY family transposase && PF04693:Archaeal putative transposase ISC1217	SiRe_0579
SIRE_RS02975	69.8187	83.1116	84.2658	88.2247	85.8537	86.0474	97.6835	95.1465	109.441	75.8382	80.52	61.9479	0.351464	0.00224451	0.00854104	0.14457	0.236911	0.33519	-0.481647	0.000584359	0.00399173	-0.263353	0.072233	0.134914	ATP-binding protein && PF12846:AAA-like domain|PF01935:Domain of unknown function DUF87	SiRe_0581
SIRE_RS02980	78.819	99.2071	84.0899	119.226	110.646	106.841	97.7799	113.404	122.75	76.3501	67.2883	67.2178	0.351782	0.0095244	0.0300771	0.372312	0.00678429	0.0160132	-0.674794	1.46e-05	0.000152265	-0.68488	8.86e-06	4.24e-05	DNA double-strand break repair nuclease NurA && PF09376:NurA domain	SiRe_0582
SIRE_RS02985	10.5751	4.61778	9.23254	22.4846	28.9829	19.8284	14.5101	14.0239	18.3908	14.9329	13.1107	9.16391	0.935885	0.127642	0.246679	1.55019	0.00714058	0.0167853	-0.34731	0.560454	0.732004	-0.948813	0.0846113	0.154034	hypothetical protein && -	SiRe_0583
SIRE_RS02990	87.8086	74.1538	55.1452	52.8389	33.0229	23.2983	126.778	106.474	120.333	63.886	63.4874	52.0434	0.701169	0.000880591	0.00385072	-0.995518	0.00149063	0.00408981	-0.990604	1.67e-05	0.000170039	0.719255	0.0336746	0.0711722	type II toxin-antitoxin system VapC family toxin && -	SiRe_0584
SIRE_RS02995	53.4307	62.3977	40.6809	31.7033	57.2742	50.9651	115.411	121.684	128.384	75.5835	99.4325	47.1082	1.22458	2.01e-06	1.55e-05	-0.141407	0.690868	0.770857	-0.73279	0.010756	0.0443131	0.648634	0.0849102	0.154475	type II toxin-antitoxin system CcdA family antitoxin && -	SiRe_0585
SIRE_RS03000	101.217	107.859	83.2284	47.9187	45.1224	43.3896	86.4417	83.1346	62.3727	50.2724	31.5245	56.8895	-0.332588	0.0164511	0.0470032	-1.08946	1.21e-14	1.16e-13	-0.751918	0.000203111	0.00160759	0.0134655	0.948636	0.971248	ABC transporter permease && PF12679:ABC-2 family transporter protein	SiRe_0587
SIRE_RS03005	182.907	187.736	164.532	147.479	120.947	135.907	175.915	178.47	179.314	243.667	218.098	225.402	-0.00328102	0.974662	0.985743	-0.395155	0.00117826	0.00330644	0.353291	0.00276303	0.0147499	0.755501	2.17e-08	1.56e-07	ABC transporter ATP-binding protein && PF00005:ABC transporter	SiRe_0588
SIRE_RS03010	44.9239	46.5374	48.3998	673.628	773.975	714.408	126.105	131.825	107.557	1994.86	1666.54	2395.38	1.38713	1.09e-29	1.08e-27	3.96243	0	0	4.03984	1.06e-208	3.32e-206	1.47467	2.98e-31	1.42e-29	hypothetical protein && -	SiRe_0589
SIRE_RS03015	166.693	178.133	169.887	146.221	133.766	159.627	148.471	142.778	142.462	85.3115	95.9181	79.9951	-0.24612	0.00871783	0.0281855	-0.216035	0.04241	0.0786619	-0.743481	9.74e-09	1.64e-07	-0.762247	7.97e-08	5.26e-07	MBL fold metallo-hydrolase && PF12706:Beta-lactamase superfamily domain	SiRe_0590
SIRE_RS03020	217.562	227.815	243.359	191.069	187.965	199.18	178.574	213.333	194.755	113.881	122.165	106.234	-0.230448	0.00684879	0.0229256	-0.241424	0.00368425	0.00932426	-0.789258	6.28e-13	1.51e-11	-0.767227	1.82e-12	1.98e-11	DEAD/DEAH box helicase && PF00176:SNF2 family N-terminal domain|PF00271:Helicase conserved C-terminal domain	SiRe_0591
SIRE_RS03025	183.75	177.575	226.827	188.939	178.249	185.328	223.351	190.516	211.084	111.248	117.129	110.123	0.0878533	0.544853	0.687394	-0.0798492	0.605338	0.697258	-0.896002	1.67e-07	2.41e-06	-0.717385	5.47e-05	0.000220699	hypothetical protein && -	SiRe_0592
SIRE_RS03030	287.96	289.777	311.775	225.961	223.357	239.792	291.379	332.271	313.429	162.31	181.305	150.353	0.0758533	0.308286	0.46595	-0.357459	3.85e-06	1.68e-05	-0.93565	1.1e-19	3.5e-18	-0.490943	6.73e-06	3.28e-05	DUF499 domain-containing protein && PF04465:Protein of unknown function (DUF499)	SiRe_0593
SIRE_RS03035	254.688	266.763	281.659	218.144	204.184	223.255	292.965	301.605	312.474	148.554	190.606	134.537	0.176275	0.0135505	0.040138	-0.304356	0.000185121	0.000628994	-0.949342	7.1e-15	1.94e-13	-0.456716	0.000630965	0.00204405	DUF1156 domain-containing protein && PF06634:Protein of unknown function (DUF1156)	SiRe_0594
SIRE_RS03040	0	3.05684	3.05584	3.96912	6.97668	6.56291	1.47774	2.85644	0	0	0	0	-0.479806	0.797524	1	1.55603	0.239224	0.337406	-2.36559	0.45869	1	-4.38193	0.0171768	0.0392466	hypothetical protein && -	NA
SIRE_RS03045	537.812	460.505	472.872	494.97	510.427	440.577	141.91	158.606	161.661	144.661	137.173	134.595	-1.67013	1.9e-46	4.08e-44	-0.0149838	0.889996	0.920591	-0.16202	0.320668	0.51541	-1.80593	4.12e-38	3.11e-36	PaREP1 family protein && PF05942:Archaeal PaREP1/PaREP8 family	SiRe_0596
SIRE_RS03050	146.893	161.394	158.923	139.109	126.991	146.171	150.362	145.647	139.581	119.668	109.182	118.306	-0.0999084	0.353638	0.513441	-0.169087	0.153941	0.236725	-0.338447	0.0109562	0.0448409	-0.259104	0.067751	0.128058	type III-B CRISPR module-associated protein Cmr3 && PF09700:CRISPR-associated protein (Cas_Cmr3)	SiRe_0597
SIRE_RS03055	177.456	161.104	171.816	143.076	145.191	158.352	175.27	172.816	181.436	161.444	150.138	145.02	0.0532479	0.478049	0.628023	-0.181402	0.0338374	0.0648207	-0.225258	0.0188924	0.0687764	0.0205385	0.846937	0.906646	type III-B CRISPR-associated protein Cas10/Cmr2 && PF12469:CRISPR-associated protein	SiRe_0598
SIRE_RS03060	233.114	217.036	214.291	187.541	186.19	190.735	287.051	290.286	279.29	247.889	235.514	214.973	0.366641	7.94e-05	0.000450087	-0.22451	0.0346993	0.0661264	-0.306397	0.00727733	0.0326633	0.296187	0.0190674	0.0430799	type III-B CRISPR module RAMP protein Cmr6 && PF03787:RAMP superfamily	SiRe_0599
SIRE_RS03065	105.866	96.6877	89.1511	89.8003	97.0958	95.7332	149.351	140.094	118.319	115.899	105.225	100.227	0.483163	3.3e-05	0.000206856	-0.0341448	0.775568	0.836415	-0.355212	0.00765102	0.0339159	0.17367	0.196987	0.307178	type III-B CRISPR module RAMP protein Cmr1 && PF03787:RAMP superfamily	SiRe_0600
SIRE_RS03070	148.472	102.953	143.948	107.484	112.723	92.5959	141.91	167.056	148.624	148.121	128.555	133.905	0.209794	0.202704	0.348419	-0.329809	0.0773551	0.132163	-0.167899	0.315922	0.513041	0.38333	0.0392628	0.080907	type III-B CRISPR module-associated protein Cmr5 && -	SiRe_0601
SIRE_RS03075	198.119	201.533	198.443	146.304	173.025	172.099	252.245	264.992	267.867	232.13	258.036	204.847	0.393361	2.91e-05	0.000184602	-0.270122	0.0186824	0.0390672	-0.187979	0.124308	0.279707	0.487988	0.00059262	0.00192903	type III-B CRISPR module RAMP protein Cmr4 && PF03787:RAMP superfamily	SiRe_0602
SIRE_RS03080	583.939	626.303	552.33	439.62	433.78	434.68	614.528	597.413	602.006	526.308	559.543	606.062	0.0423858	0.615317	0.747351	-0.419065	1.13e-05	4.58e-05	-0.111559	0.299326	0.494936	0.360629	0.00188937	0.00558184	hypothetical protein && -	SiRe_0603
SIRE_RS03085	1.38835	0.303122	0.90907	0.393586	0.345911	0.650791	0.586142	0.283251	1.7043	0.90483	0	0.601542	-0.0249959	0.983009	0.988373	-0.89106	0.517441	0.618918	-0.776655	0.596885	0.760059	0.0986891	0.95345	0.971683	IS110 family transposase && PF02371:Transposase IS116/IS110/IS902 family|PF01548:Transposase	SiRe_0604
SIRE_RS03090	17.0037	12.8508	17.1288	5.56199	6.51769	9.19671	23.4688	20.0139	24.0845	17.0489	10.3192	24.0854	0.522303	0.317522	0.474627	-1.12279	0.125146	0.199817	-0.400522	0.483663	0.666398	1.25307	0.103681	0.181591	AbrB/MazE/SpoVT family DNA-binding domain-containing protein && -	SiRe_0605
SIRE_RS03095	26.7632	50.0851	38.3861	50.9421	63.8232	42.1162	40.3536	46.8017	35.9827	27.4094	30.1637	33.9593	0.101521	0.737432	0.836681	0.459805	0.134517	0.21191	-0.4392	0.180754	0.360789	-0.786554	0.0149803	0.03486	PIN domain-containing protein && PF01850:PIN domain	SiRe_0606
SIRE_RS03100	10.5331	13.6546	9.33954	9.33138	7.38096	13.8864	12.5069	6.71548	7.40789	1.43015	0	2.13926	-0.332577	0.525685	0.671419	-0.114401	0.829175	0.877454	-2.89681	0.0030007	0.0157177	-3.10374	0.00114533	0.00352151	cytochrome b558/566 subunit B && -	SiRe_0607
SIRE_RS03105	356.723	328.379	309.627	331.711	345.709	340.374	383.611	392.411	377.631	314.931	349.531	316.859	0.213888	0.0267823	0.0704366	0.044073	0.675859	0.758298	-0.24517	0.0328965	0.105277	-0.063565	0.605723	0.721136	XdhC family protein && PF13478:XdhC Rossmann domain	SiRe_0608
SIRE_RS03110	156.05	153.489	160.036	145.664	138.897	146.664	167.776	155.075	167.88	150.535	148.625	152.783	0.0639196	0.492279	0.642427	-0.112235	0.267583	0.370078	-0.129977	0.250188	0.441825	0.0569604	0.63269	0.741229	APC family permease && PF13520:Amino acid permease	SiRe_0609
SIRE_RS03115	42.821	43.4071	49.0674	60.697	69.7292	55.1991	51.007	43.3696	58.8238	45.8484	40.6779	45.0582	0.179883	0.311307	0.46805	0.467467	0.00829772	0.0192053	-0.23011	0.248257	0.439885	-0.506406	0.0088102	0.0218886	glycosyltransferase family 2 protein && PF00535:Glycosyl transferase family 2	SiRe_0610
SIRE_RS03120	51.2859	45.6189	53.2047	67.3107	67.8338	54.9069	52.1255	54.9001	58.2937	76.34	82.065	65.8401	0.139383	0.535451	0.680205	0.348522	0.134206	0.211543	0.427441	0.0623078	0.170294	0.230396	0.324553	0.457301	PaREP1 family protein && PF05942:Archaeal PaREP1/PaREP8 family	SiRe_0611
SIRE_RS03125	0.247279	0.269945	0.80957	1.40203	0.92415	1.15912	1.04397	0.252248	1.51776	1.61159	0.836094	0.803552	1.08924	0.386639	0.545396	1.40641	0.240721	0.338987	0.199069	0.855443	0.924212	-0.106187	0.917286	0.953416	transposase && PF01385:Probable transposase|PF07282:Putative transposase DNA-binding domain	SiRe_0613
SIRE_RS03130	46.9107	46.3334	54.8506	1117.73	1191.05	825.913	104.919	94.5675	94.8346	1586.89	1333.11	1482.06	0.991814	0.00010998	0.000602439	4.41581	3.78e-121	4.65e-119	3.89205	5.45e-152	1.14e-149	0.480185	0.000696563	0.00223789	hypothetical protein && -	SiRe_0614
SIRE_RS03135	30.5727	26.5439	21.4623	639.135	722.303	642.38	51.7049	47.6014	47.1872	880.512	927.325	906.918	0.896945	2.57e-08	2.64e-07	4.68062	0	0	4.20084	0	0	0.42751	9.88e-06	4.67e-05	DNA polymerase II && PF00136:DNA polymerase family B	SiRe_0615
SIRE_RS03140	9.83705	7.34756	12.4303	205.485	218.648	229.95	19.6724	12.1473	22.2447	287.375	283.009	270.311	0.866845	0.036668	0.0919372	4.4768	1.14e-75	8.38e-74	3.94867	1.65e-80	1.97e-78	0.350067	0.00835924	0.0209791	hypothetical protein && -	SiRe_0616
SIRE_RS03150	2.04961	6.71244	4.4735	5.81046	2.55332	8.40662	5.40821	4.1816	7.33846	4.45263	4.62007	4.44025	0.365066	0.688264	0.806047	0.362929	0.708189	0.782446	-0.336322	0.724459	0.846214	-0.32729	0.741835	0.825196	hypothetical protein && -	SiRe_0617
SIRE_RS03155	90.613	88.1809	101.001	67.6	69.623	72.1305	114.043	129.073	127.456	97.4539	105.99	102.994	0.406191	5.16e-05	0.000310987	-0.406942	0.000338907	0.0010709	-0.285737	0.0129909	0.0511913	0.538275	2e-05	8.79e-05	DEAD/DEAH box helicase && PF00271:Helicase conserved C-terminal domain|PF04851:Type III restriction enzyme, res subunit	SiRe_0618
SIRE_RS03160	104.467	111.28	110.455	81.468	80.1557	73.7075	160.622	132.378	151.611	75.7798	83.1108	77.9182	0.447405	0.000330544	0.00161516	-0.461132	0.0014876	0.00408561	-0.920233	1.53e-09	2.81e-08	-0.000527405	0.997551	0.998285	DMT family transporter && PF00892:EamA-like transporter family	SiRe_0619
SIRE_RS03165	6.71662	11.7317	5.86391	20.9452	6.69384	18.8905	7.08915	5.48128	8.24515	7.2957	13.6261	4.36524	-0.219979	0.793329	0.875819	0.945109	0.205038	0.297877	0.265063	0.771496	0.874751	-0.889167	0.264566	0.38857	hypothetical protein && -	SiRe_0620
SIRE_RS03170	34.7921	34.1831	41.7657	20.431	17.337	16.3088	23.0823	18.7597	21.8634	9.71787	17.3657	16.1514	-0.797592	0.00334693	0.0121621	-1.02831	0.00058695	0.0017602	-0.571011	0.136277	0.297062	-0.330405	0.418053	0.554007	DUF2249 domain-containing protein && PF10006:Uncharacterized conserved protein (DUF2249)|PF07883:Cupin domain	SiRe_0621
SIRE_RS03175	11.7718	7.13933	5.7096	20.394	3.25884	21.459	2.76104	10.6741	5.35211	7.10371	2.94833	5.66715	-0.390461	0.654843	0.781067	0.873799	0.260811	0.362751	-0.268731	0.797743	0.887994	-1.52848	0.0895568	0.161096	hypothetical protein && -	SiRe_0622
SIRE_RS03180	81.9179	66.3164	50.2233	33.9213	42.4253	28.0443	72.8607	73.236	73.4429	54.988	46.6819	56.829	0.143518	0.561653	0.699694	-0.918143	0.00354685	0.00900175	-0.480486	0.0773102	0.197728	0.593649	0.0802294	0.147213	hypothetical protein && -	SiRe_0623
SIRE_RS03185	284.184	305.126	228.877	138.694	153.46	150.297	257.567	244.562	279.548	196.475	184.092	132.589	-0.064963	0.562917	0.700713	-0.874125	6.27e-12	5.01e-11	-0.619452	3.41e-05	0.000325321	0.202394	0.223719	0.340327	hypothetical protein && PF00127:Copper binding proteins, plastocyanin/azurin family	SiRe_0624
SIRE_RS03195	10.6824	8.74621	17.4867	20.1892	19.9616	15.6481	9.39576	12.7133	11.8386	1.9339	17.0563	18.321	-0.118766	0.831561	0.900683	0.604572	0.242697	0.341237	0.12448	0.856859	0.924274	-0.588744	0.352008	0.485418	hemerythrin domain-containing protein && -	NA
SIRE_RS03200	182.604	107.338	129.707	211.356	193.83	207.659	217.822	166.434	159.167	119.713	126.65	88.9497	0.369263	0.0775549	0.168144	0.553554	0.00624779	0.0149726	-0.708892	0.00155792	0.00906919	-0.880875	3.71e-05	0.00015485	hypothetical protein && -	SiRe_0627
SIRE_RS03205	258.94	222.858	251.891	159.462	152.832	137.517	245.153	230.013	257.946	169.075	170.514	141.817	-0.00158149	0.988546	0.990923	-0.697404	6.4e-08	3.46e-07	-0.618695	8.15e-06	9.04e-05	0.0887262	0.573477	0.692338	helix-turn-helix domain-containing protein && PF04967:HTH DNA binding domain	SiRe_0628
SIRE_RS03210	19.7098	19.6455	30.8614	48.5875	19.2159	21.089	18.994	13.9867	29.8057	10.2391	12.5558	5.56945	-0.160351	0.705421	0.816137	0.337923	0.436015	0.543113	-1.1607	0.0394736	0.12067	-1.65034	0.00272457	0.0077462	DUF488 domain-containing protein && PF04343:Protein of unknown function, DUF488	SiRe_0629
SIRE_RS03215	12.9099	12.6839	4.22659	12.8094	1.60826	30.2576	17.7137	14.4862	13.2065	9.81603	11.6402	1.39839	0.60304	0.362182	0.521444	0.59826	0.460972	0.567673	-1.00736	0.201405	0.383112	-0.9881	0.293172	0.421447	hypothetical protein && -	SiRe_0630
SIRE_RS03220	4.45101	6.80261	7.77187	13.8801	7.76286	10.4321	16.9124	11.8052	18.2132	15.4712	6.01988	12.5354	1.30827	0.0283643	0.073919	0.761839	0.267139	0.369843	-0.471554	0.418073	0.60738	0.0816513	0.90059	0.944368	metal-sulfur cluster assembly factor && -	SiRe_0631
SIRE_RS03225	1.73095	1.34972	1.34928	1.40203	0.6161	2.02846	5.21987	3.27922	3.03553	4.83476	2.78698	3.21421	1.37605	0.0319282	0.081802	-0.118704	0.892692	0.92162	-0.0993517	0.86243	0.926351	1.40359	0.0628582	0.120401	transposase && PF07282:Putative transposase DNA-binding domain|PF01385:Probable transposase|PF12323:Helix-turn-helix domain	SiRe_0632
SIRE_RS03230	1.46185	0	0.797664	2.07211	1.82112	0	3.85733	0	0.747722	0	0.823799	0	1.00277	0.569133	0.706624	0.76206	0.680838	0.762179	-2.42377	0.28446	1	-2.16785	0.356532	0.488927	IS200/IS605 family transposase && PF01797:Transposase IS200 like	SiRe_0633
SIRE_RS03235	974.041	894.518	856.559	669.293	659.599	748.297	1351.57	1219.66	1331.86	929.796	1322.65	909.264	0.518306	2.01e-10	2.61e-09	-0.38028	5.66e-05	0.000208268	-0.315966	0.0190763	0.0691655	0.595852	6.38e-05	0.000253729	universal stress protein && PF00582:Universal stress protein family	SiRe_0634
SIRE_RS03240	169.911	142.495	156.658	105.79	119.088	114.259	143.468	171.382	154.972	111.426	122.775	94.9475	0.0023724	0.983681	0.988663	-0.456365	0.000291224	0.000935508	-0.525871	0.000304951	0.00229696	-0.0547412	0.726577	0.815038	membrane dipeptidase && PF01244:Membrane dipeptidase (Peptidase family M19)	SiRe_0635
SIRE_RS03245	38.6164	42.428	37.7921	40.9645	33.5195	34.7431	42.8618	41.4256	50.7176	31.6622	24.1482	28.3358	0.185195	0.265712	0.419033	-0.113433	0.535519	0.635489	-0.692585	0.000742519	0.00487691	-0.384558	0.0794385	0.145888	MFS transporter && PF07690:Major Facilitator Superfamily	SiRe_0636
SIRE_RS03250	13.2303	8.58774	9.75561	26.3561	27.1727	44.4177	13.5867	9.11904	6.95005	5.82606	5.64213	6.19718	-0.0951098	0.81162	0.889164	1.64379	2.43e-07	1.23e-06	-0.757415	0.118077	0.268834	-2.48637	3.31e-11	3.19e-10	KaiC domain-containing protein && PF06745:KaiC	SiRe_0637
SIRE_RS03255	37.0546	38.8953	42.382	23.2314	29.2945	20.0416	54.904	50.1567	50.2984	49.5375	50.5972	38.5935	0.393865	0.0332919	0.0848746	-0.694553	0.00394752	0.00990722	-0.175539	0.394289	0.584261	0.925179	0.000321744	0.00110837	undecaprenyl-diphosphate phosphatase && PF02673:Bacitracin resistance protein BacA	SiRe_0638
SIRE_RS03260	90.1663	90.0837	85.1865	54.1938	55.9644	41.0708	135.857	117.654	126.461	67.8313	62.8411	58.3245	0.517611	2.96e-05	0.000186921	-0.803843	1.34e-06	6.24e-06	-1.01895	3.62e-11	8.04e-10	0.313878	0.112081	0.19342	M48 family metalloprotease && PF01435:Peptidase family M48	SiRe_0639
SIRE_RS03265	32.662	29.9716	34.611	84.5423	99.0688	88.7556	46.4643	47.8046	46.4869	30.3362	36.2785	30.7646	0.533819	0.0172406	0.0490417	1.49769	1.7e-13	1.51e-12	-0.543809	0.028738	0.0948733	-1.4959	1.53e-11	1.52e-10	GMP synthase && PF00117:Glutamine amidotransferase class-I	SiRe_0640
SIRE_RS03270	22.852	19.9573	19.3273	127.947	143.052	130.551	28.3403	27.9734	40.3254	13.0316	18.6728	19.1836	0.636148	0.0391656	0.0969744	2.70127	4.43e-34	1.18e-32	-0.936858	0.00883152	0.0382699	-2.99199	4.34e-32	2.27e-30	TQO small subunit DoxA domain protein && PF07680:TQO small subunit DoxA	SiRe_0641
SIRE_RS03275	16.5677	13.7206	16.21	97.175	93.9446	95.7374	18.0895	22.7284	22.2082	13.0316	16.7411	6.8071	0.438692	0.219609	0.368749	2.6339	4.41e-25	7.61e-24	-0.800323	0.0666449	0.178866	-2.98538	9.32e-23	2.46e-21	TQO small subunit DoxD && PF04173:TQO small subunit DoxD	SiRe_0642
SIRE_RS03280	94.6485	90.2037	75.6917	75.9532	81.7256	68.6626	110.734	104.469	109.631	64.7314	70.552	56.957	0.317967	0.00887078	0.028603	-0.192755	0.174524	0.262271	-0.768918	1.38e-07	2.03e-06	-0.245594	0.138651	0.232626	amidohydrolase family protein && PF01979:Amidohydrolase family	SiRe_0643
SIRE_RS03300	9.49383	15.2413	11.5796	36.4133	27.1326	29.4501	11.7887	14.2421	10.8546	17.5917	18.2532	18.1476	0.0276364	0.949207	0.973658	1.36826	0.000154351	0.000533822	0.537821	0.20002	0.382236	-0.79165	0.0224077	0.0497584	hypothetical protein && -	SiRe_0646
SIRE_RS03305	51.1962	48.4371	49.3525	34.47	36.141	35.9974	39.6262	44.8265	47.5718	26.8782	28.8506	24.9549	-0.173734	0.380177	0.538636	-0.471337	0.0300059	0.0589238	-0.722749	0.00416058	0.0204684	-0.413678	0.124264	0.211755	class I SAM-dependent methyltransferase && PF01209:ubiE/COQ5 methyltransferase family	SiRe_0648
SIRE_RS03310	49.3321	54.6638	51.4077	82.5444	83.6355	88.2381	66.9448	65.4583	70.9554	51.9737	71.9041	70.3108	0.389446	0.0187868	0.0526639	0.723662	1.33e-05	5.34e-05	-0.0780657	0.683937	0.825386	-0.401114	0.035111	0.0737493	DNA repair ATPase && -	SiRe_0649
SIRE_RS03315	9.74569	8.03835	8.03573	5.21866	6.47509	6.59866	15.0864	13.2554	12.8497	9.64495	11.2281	8.21058	0.671734	0.0187998	0.0526639	-0.482893	0.187258	0.276496	-0.514648	0.0942924	0.23036	0.653378	0.0869118	0.157379	APC family permease && -	SiRe_0651
SIRE_RS03320	4.73362	9.39548	5.16583	9.1496	10.1856	8.57298	9.53812	8.77954	9.68478	7.94631	6.30509	6.99194	0.54344	0.259169	0.413517	0.548412	0.277396	0.380542	-0.409107	0.408272	0.597109	-0.403637	0.425157	0.560688	DUF981 family protein && PF06168:Protein of unknown function (DUF981)	SiRe_0650
SIRE_RS03325	87.2246	87.1754	94.3682	69.2795	69.5056	72.0803	90.9513	92.8127	98.4595	88.374	94.7481	71.8383	0.0712246	0.473095	0.624039	-0.338727	0.00228566	0.00604449	-0.158795	0.230427	0.420466	0.263006	0.0680501	0.128534	acetate--CoA ligase family protein && PF13549:ATP-grasp domain|PF13380:CoA binding domain|PF13607:Succinyl-CoA ligase like flavodoxin domain	SiRe_0652
SIRE_RS03330	43.2444	38.0119	41.6768	59.705	60.8686	63.8401	42.0863	31.5096	41.3655	32.3319	31.6488	40.1504	-0.0979631	0.692052	0.808645	0.59595	0.00853777	0.0196768	-0.1526	0.594386	0.758167	-0.83575	0.00112311	0.00346887	hypothetical protein && -	SiRe_0653
SIRE_RS03335	58.6969	54.7756	44.4261	45.626	34.2023	68.7856	85.934	56.9792	65.8565	53.474	73.6241	60.5036	0.400954	0.134116	0.255956	-0.0731949	0.817307	0.869653	-0.165729	0.562135	0.733054	0.320001	0.335215	0.468681	4Fe-4S binding protein && PF13187:4Fe-4S dicluster domain	SiRe_0654
SIRE_RS03340	24.3578	16.5292	18.6791	16.7965	6.56085	20.8296	32.657	26.8619	26.2643	15.7317	28.9366	16.401	0.522172	0.124549	0.24215	-0.422802	0.351621	0.457564	-0.504178	0.189085	0.369365	0.454407	0.361613	0.493902	hypothetical protein && -	SiRe_0655
SIRE_RS03345	25.0206	11.8115	14.0215	14.3779	16.8484	23.7738	17.1297	24.1437	17.986	13.2216	16.7674	15.3823	0.215431	0.60182	0.736224	0.125154	0.777415	0.83774	-0.398025	0.359997	0.552436	-0.296019	0.517295	0.643187	hemerythrin domain-containing protein && PF01814:Hemerythrin HHE cation binding domain	SiRe_0656
SIRE_RS03350	4.28474	3.74199	2.49385	3.64406	4.27021	3.68221	3.61791	2.9139	4.96762	4.65415	3.21944	2.1659	0.125821	0.823699	0.895174	0.150384	0.796356	0.853396	-0.207867	0.740116	0.856893	-0.2197	0.727601	0.81585	hypothetical protein && -	SiRe_0657
SIRE_RS03355	3.6817	4.46575	10.7143	6.95821	6.11536	10.0672	8.20357	4.17299	5.44021	4.44347	3.22739	9.30533	-0.0807795	0.886763	0.936492	0.311868	0.572699	0.667902	-0.0754174	0.903192	0.947766	-0.460918	0.434975	0.56915	hypothetical protein && -	SiRe_0658
SIRE_RS03360	14.7268	9.37808	10.7143	26.0933	38.221	40.2687	46.6308	37.5569	32.6413	17.3295	6.91584	21.2693	1.7401	0.000289967	0.00143043	1.59796	0.00187208	0.00503937	-1.36597	0.00758903	0.0337007	-1.21378	0.0240549	0.0530261	sulfurtransferase TusA family protein && -	SiRe_0659
SIRE_RS03365	18.2845	21.6473	24.7317	14.6014	17.0034	13.5806	12.7752	19.1774	19.7585	15.9447	22.6395	17.5741	-0.31907	0.208756	0.357156	-0.505034	0.0563641	0.100616	0.105716	0.71546	0.842369	0.303175	0.304637	0.433803	U32 family peptidase && PF01136:Peptidase family U32	SiRe_0660
SIRE_RS03370	12.9821	23.0803	15.3818	24.7107	23.5658	24.7762	15.6596	14.7565	21.2487	10.0724	19.6482	15.6693	0.0108869	0.972913	0.985132	0.52066	0.0846708	0.142948	-0.199429	0.581996	0.751146	-0.69783	0.0370918	0.0772907	enoyl-CoA hydratase/isomerase family protein && PF00378:Enoyl-CoA hydratase/isomerase	SiRe_0661
SIRE_RS03375	0	0	0	2.70969	2.38146	1.12011	0	0	0	0	2.15455	0	--	--	--	3.47858	0.107838	0.175181	1.96437	0.621962	1	-1.54074	0.433538	0.567882	transcriptional regulator PaaX && PF08223:PaaX-like protein C-terminal domain	SiRe_0662
SIRE_RS03380	330.34	337.4	313.604	281.808	332.032	311.323	320.714	291.812	364.575	263.104	309.691	244.504	-0.00581542	0.954179	0.975511	-0.0725174	0.486678	0.591516	-0.269508	0.0431644	0.128625	-0.190087	0.16577	0.267237	class II glutamine amidotransferase && -	SiRe_0664
SIRE_RS03385	173.59	121.475	187.011	143.533	149.712	200.818	151.507	157.781	182.132	149.878	240.795	169.951	0.0265553	0.891456	0.939909	0.0478503	0.82176	0.872677	0.177362	0.411169	0.59978	0.168469	0.470518	0.600408	hypothetical protein && -	NA
SIRE_RS03390	0.989114	1.34972	4.58756	2.10304	2.77245	1.4489	3.13192	2.27023	1.2648	1.88019	1.39349	1.87495	-0.0518344	0.943674	0.970765	-0.119846	0.875721	0.911416	-0.381725	0.622542	0.779097	-0.303428	0.701202	0.796434	transposase && PF01385:Probable transposase|PF07282:Putative transposase DNA-binding domain	SiRe_0665
SIRE_RS03395	1.01435	1.10732	0	0	5.05453	1.18869	1.07061	1.03473	0	6.6108	3.42969	5.49367	-0.0151447	0.994949	1	1.58036	0.417567	0.52472	2.87732	0.0583924	0.162244	1.2828	0.311309	0.440696	FkbM family methyltransferase && -	SiRe_0666
SIRE_RS03400	246.548	208.448	296.961	208.568	234.754	263.782	193.799	202.99	208.136	164.683	212.99	191.725	-0.314221	0.00446315	0.0156453	-0.0782295	0.527234	0.628688	-0.0988748	0.401136	0.592378	-0.323778	0.0157175	0.0362958	FAD-dependent oxidoreductase && PF07992:Pyridine nucleotide-disulphide oxidoreductase|PF00724:NADH:flavin oxidoreductase / NADH oxidase family	SiRe_0667
SIRE_RS03405	61.1729	40.0681	58.4136	121.394	180.991	120.076	169.485	90.4833	84.4811	89.7034	118.931	101.05	1.10552	0.000763656	0.00341941	1.41391	2.6e-06	1.16e-05	-0.164484	0.599326	0.761695	-0.459785	0.10194	0.179206	DNA-binding protein && -	SiRe_0668
SIRE_RS03410	88.1827	73.512	83.9863	97.7236	75.8995	108.976	319.835	165.19	108.251	128.875	233.108	182.354	1.27045	5.21e-05	0.000312836	0.211809	0.470336	0.576321	-0.135916	0.673319	0.81572	0.934408	0.00141243	0.00426079	hypothetical protein && -	NA
SIRE_RS03415	5.4469	0	7.4303	320.411	257.85	312.772	83.3606	26.3927	27.8603	1199.57	1278.45	1300.96	3.40694	1.61e-06	1.29e-05	6.11154	5.85e-32	1.37e-30	4.7693	2.13e-20	7.23e-19	2.07486	3.51e-49	3.18e-47	hypothetical protein && -	SiRe_0670
SIRE_RS03420	5.64807	6.78236	7.39652	28.8212	40.8096	29.1229	7.74973	6.33773	8.08899	98.1603	78.2983	139.489	0.163798	0.770832	0.857588	2.33263	1.19e-08	7.01e-08	3.82359	4.78e-29	2.31e-27	1.66532	7.07e-10	5.9e-09	DUF1286 domain-containing protein && PF06939:Protein of unknown function (DUF1286)	SiRe_0671
SIRE_RS03425	129.228	97.0948	95.3503	110.498	110.149	99.3245	94.9796	84.8589	89.9155	90.3592	72.529	75.3732	-0.255871	0.129007	0.248411	0.000648032	0.996997	0.997366	-0.190039	0.320581	0.51541	-0.434981	0.0224423	0.0497943	class I SAM-dependent methyltransferase && PF08241:Methyltransferase domain	SiRe_0672
SIRE_RS03430	53.6699	36.1726	44.819	46.9679	54.6506	32.8146	60.5872	53.3202	54.4257	51.2001	43.6575	45.4969	0.319064	0.129913	0.249572	0.00431722	0.986247	0.989536	-0.273096	0.21644	0.404362	0.0547952	0.831321	0.895218	HAD family hydrolase && PF13419:Haloacid dehalogenase-like hydrolase	SiRe_0673
SIRE_RS03435	50.9353	38.5642	43.4826	54.7312	45.543	58.7272	43.3551	43.1594	40.7601	37.9256	41.2036	32.0358	-0.0649719	0.7521	0.84735	0.266726	0.205546	0.29837	-0.20763	0.376397	0.565837	-0.52787	0.0255089	0.0557753	hypothetical protein && -	SiRe_0674
SIRE_RS03440	62.7138	54.9742	59.6551	69.2578	74.3949	81.3906	68.7607	71.4218	63.5803	47.1761	56.9678	43.192	0.20016	0.109031	0.219196	0.355565	0.00678845	0.0160132	-0.480306	0.00217176	0.0119757	-0.623269	0.000133571	0.00050493	energy-coupling factor ABC transporter ATP-binding protein && PF00005:ABC transporter	SiRe_0675
SIRE_RS03445	57.4209	55.9439	53.2305	60.3873	56.5338	56.437	73.6391	62.0389	63.4774	49.6289	45.5801	36.1149	0.257258	0.0962798	0.19936	0.0669117	0.684752	0.765926	-0.612666	0.00146627	0.00865616	-0.410716	0.0407563	0.082792	energy-coupling factor transporter transmembrane protein EcfT && PF02361:Cobalt transport protein	SiRe_0676
SIRE_RS03450	0	0	0	0	0	0	0	0	0	0	0	0	--	--	--	--	--	--	--	--	--	--	--	--	ISH3 family transposase && PF01609:Transposase DDE domain	SiRe_0678
SIRE_RS03455	12.3614	20.8039	21.3592	31.3931	39.7815	37.4222	11.4161	16.813	14.753	13.4271	6.38551	21.2004	-0.337122	0.370727	0.528147	1.01238	0.00126336	0.00351612	-0.075624	0.873192	0.931737	-1.41544	0.000264254	0.000932781	hypothetical protein && -	SiRe_0679
SIRE_RS03460	278.44	264.985	304.984	391.399	416.307	453.324	188.421	157.477	153.192	123.601	103.062	165.27	-0.765548	1.21e-13	2.46e-12	0.582984	8.58e-10	5.68e-09	-0.358699	0.0288636	0.0951626	-1.69741	1.14e-28	4.41e-27	MFS transporter && PF07690:Major Facilitator Superfamily	SiRe_0680
SIRE_RS03465	915.306	834.775	887.993	584.692	591.737	660.227	539.129	616.287	630.704	474.378	492.837	471.567	-0.562216	1.47e-12	2.41e-11	-0.511336	3.67e-10	2.53e-09	-0.323471	0.00118867	0.00736465	-0.363401	0.000430315	0.00144217	DEAD/DEAH box helicase && PF00271:Helicase conserved C-terminal domain|PF00270:DEAD/DEAH box helicase	SiRe_0681
SIRE_RS03470	74.6888	87.2053	81.3129	54.5843	57.1208	66.9565	65.0311	60.4768	61.3805	51.1672	44.0072	61.8894	-0.378616	0.00121061	0.00507902	-0.431118	0.00106086	0.00300188	-0.260955	0.103995	0.247086	-0.198466	0.248711	0.369802	thermopsin family protease && PF05317:Thermopsin	SiRe_0682
SIRE_RS03475	67.2955	59.6661	61.1378	40.189	55.7475	37.2293	47.5923	52.9669	42.2835	42.6711	43.8906	49.5827	-0.397065	0.0203537	0.056249	-0.486679	0.0128302	0.0282222	-0.0804406	0.696296	0.834292	0.0212083	0.925633	0.958792	metal-dependent hydrolase && PF04307:LexA-binding, inner membrane-associated putative hydrolase	SiRe_0683
SIRE_RS03480	2083.35	2387.64	2423.36	1473.89	1353.23	1305.36	1601.98	1632.88	1725.64	1253.08	1325.33	1137.14	-0.474296	5.21e-11	7.59e-10	-0.727859	2.28e-18	2.87e-17	-0.42859	2.51e-06	2.99e-05	-0.163588	0.108821	0.188512	MFS transporter && PF07690:Major Facilitator Superfamily	SiRe_0684
SIRE_RS03485	1653.69	1720.1	1923.51	1190.28	1084.85	1137.57	1283.4	1329.9	1473.14	1126.23	1178.17	948.022	-0.374176	1.55e-06	1.24e-05	-0.624156	1.51e-14	1.43e-13	-0.34112	0.00103417	0.0066024	-0.0797107	0.465724	0.596812	amidohydrolase family protein && PF01979:Amidohydrolase family	SiRe_0685
SIRE_RS03490	142.635	158.319	152.614	127.915	126.566	142.872	146.971	130.666	150.395	136.972	119.446	116.307	-0.082693	0.394195	0.553332	-0.178767	0.0868324	0.14587	-0.210957	0.0877913	0.217657	-0.104017	0.422904	0.5585	acyl-CoA synthetase && PF00501:AMP-binding enzyme|PF13193:AMP-binding enzyme C-terminal domain	SiRe_0686
SIRE_RS03495	353.757	387.061	359.046	598.984	574.559	550.624	393.979	343.418	392.969	289.176	312.523	288.807	0.0401827	0.616958	0.748707	0.659567	1.47e-16	1.6e-15	-0.355528	0.000498556	0.00351097	-0.963446	8.68e-22	2.18e-20	NCS1 family nucleobase:cation symporter-1 && PF02133:Permease for cytosine/purines, uracil, thiamine, allantoin	SiRe_0687
SIRE_RS03500	12.7278	19.5226	19.5163	14.1589	14.4509	15.1043	13.0937	15.1202	13.3499	10.3251	7.26331	8.55125	-0.312585	0.170621	0.305696	-0.229829	0.331079	0.435012	-0.67983	0.0141698	0.0548633	-0.753037	0.00680964	0.017379	APC family permease && PF13520:Amino acid permease	SiRe_0688
SIRE_RS03505	3358.03	3405.39	3308.2	2058.54	2229.34	2088.81	5304.42	5330.21	5755.91	5956.7	6495.72	5911.41	0.703159	9.58e-33	1.24e-30	-0.648125	6.55e-22	9.85e-21	0.152571	0.0721811	0.188452	1.51561	1.34e-60	1.65e-58	Glu/Leu/Phe/Val dehydrogenase && PF02812:Glu/Leu/Phe/Val dehydrogenase, dimerisation domain|PF00208:Glutamate/Leucine/Phenylalanine/Valine dehydrogenase	SiRe_0689
SIRE_RS03510	3.21462	1.34972	2.15885	1.40203	1.2322	2.8978	2.87093	1.26124	3.54145	3.22317	2.78698	2.67851	0.182362	0.786284	0.870018	-0.265184	0.724632	0.796059	0.169141	0.800319	0.889644	0.627079	0.39066	0.52487	transposase && PF01385:Probable transposase|PF07282:Putative transposase DNA-binding domain	SiRe_0690
SIRE_RS03515	477.307	570.801	475.615	214.489	193.167	186.094	289.515	280.161	241.992	174.831	136.692	198.286	-0.907185	1.87e-24	1.2e-22	-1.34892	6.11e-48	2.51e-46	-0.681702	2.57e-07	3.62e-06	-0.230761	0.0876515	0.158402	thermopsin family protease && PF05317:Thermopsin	SiRe_0691
SIRE_RS03520	2.22551	0.269945	1.34928	0.350507	0.30805	1.15912	1.30497	0.756744	0.505921	1.07439	2.78698	0.803552	-0.59563	0.557093	0.696029	-1.05639	0.364678	0.471833	0.847372	0.406178	0.596461	1.32338	0.247702	0.368704	transposase && PF01385:Probable transposase|PF07282:Putative transposase DNA-binding domain|PF12323:Helix-turn-helix domain	SiRe_0692
SIRE_RS03525	0	1.59585	1.59533	0	0	1.71311	1.54293	1.49123	0.747722	0.793944	1.6476	0	0.261714	0.869629	0.924618	-0.833522	0.69959	0.775794	-0.652371	0.719796	1	0.455144	0.85209	0.909655	IS200/IS605 family transposase && PF01797:Transposase IS200 like	SiRe_0693
SIRE_RS03530	681.412	558.341	633.397	736.336	794.948	856.777	712.436	657.488	739.714	802.856	422.848	764.152	0.170645	0.154849	0.28294	0.361734	0.00407922	0.0101999	-0.0944535	0.622974	0.779183	-0.275699	0.160351	0.2602	hypothetical protein && -	SiRe_0694
SIRE_RS03535	49.703	53.5053	50.4744	34.2474	30.959	46.1113	34.9731	32.3928	43.0771	44.2403	32.6773	54.5857	-0.475578	0.065196	0.146904	-0.44989	0.102846	0.168485	0.242428	0.436124	0.623141	0.225968	0.485081	0.613068	type II toxin-antitoxin system death-on-curing family toxin && PF02661:Fic/DOC family	SiRe_0695
SIRE_RS03540	203.733	189.1	128.89	129.743	128.74	109.571	351.116	217.867	175.189	172.121	77.6491	235.608	0.513418	0.148677	0.27517	-0.494459	0.0161364	0.0343532	-0.62638	0.238715	0.4312	0.388602	0.192219	0.300951	DUF4898 domain-containing protein && PF16239:Domain of unknown function (DUF4898)	SiRe_0696
SIRE_RS03545	131.14	145.685	144.72	108.135	92.9425	97.7742	1094.44	1052.2	1119.67	974.298	944.139	931.75	2.95538	0	0	-0.486681	1.76e-05	6.92e-05	-0.208014	0.0129823	0.0511913	3.24447	3.06e-202	2.08e-199	MFS transporter && PF07690:Major Facilitator Superfamily	SiRe_0697
SIRE_RS03550	443.777	554.216	457.176	571.667	628.026	671.491	472.887	503.397	559.296	489.75	504.165	447.624	0.0794486	0.466214	0.618423	0.375703	0.000888203	0.00256971	-0.102936	0.392415	0.582513	-0.388154	0.00175581	0.00521561	type II toxin-antitoxin system VapC family toxin && PF01850:PIN domain	SiRe_0698
SIRE_RS03555	206.362	211.541	205.979	315.696	219.456	399.611	379.835	270.838	359.134	315.728	331.855	340.747	0.694658	1.73e-05	0.000113829	0.594489	0.00220944	0.0058601	-0.0417754	0.806033	0.892798	0.0679134	0.738627	0.823901	hypothetical protein && -	SiRe_0699
SIRE_RS03565	99.406	85.3302	97.356	86.71	79.3821	60.735	86.0877	102.27	89.5221	70.1385	44.0486	82.8276	-0.0215819	0.9142	0.953407	-0.309429	0.174085	0.261756	-0.505472	0.0572911	0.160071	-0.209909	0.469135	0.599488	DUF4898 domain-containing protein && PF16239:Domain of unknown function (DUF4898)	SiRe_0701
SIRE_RS03570	3.0123	1.31537	1.31494	1.70792	1.50104	0.70601	2.5435	3.07284	2.46522	0.654402	0	2.61033	0.508845	0.617365	0.748849	-0.537069	0.675972	0.758298	-1.30798	0.316964	0.513145	-0.258346	0.873209	0.926741	hypothetical protein && -	SiRe_0702
SIRE_RS03575	176.884	167.564	130.817	161.625	114.73	143.045	161.236	154.342	163.003	142.116	144.989	136.97	0.00968069	0.950207	0.973658	-0.172676	0.334413	0.438543	-0.185977	0.267213	0.458825	0.00741895	0.96906	0.98024	hemerythrin && -	SiRe_0703
SIRE_RS03580	74.2551	61.4498	74.4999	42.4409	53.712	56.1406	93.5426	85.5212	121.293	92.3653	82.3402	63.5677	0.513992	0.0424595	0.10315	-0.449664	0.140574	0.219663	-0.346127	0.211986	0.398109	0.629794	0.0516267	0.101978	DNA-directed RNA polymerase subunit M && -	SiRe_0704
SIRE_RS03585	56.253	45.426	47.9341	38.7758	40.3187	39.2821	73.6062	88.0404	78.4354	75.7509	74.2568	53.838	0.681381	6.83e-05	0.000396748	-0.327884	0.112438	0.181132	-0.248822	0.192323	0.372473	0.772919	0.000479843	0.00159219	dioxygenase && PF02900:Catalytic LigB subunit of aromatic ring-opening dioxygenase	SiRe_0705
SIRE_RS03590	60.6134	60.8758	49.8313	50.9774	69.9724	59.4297	137.12	107.793	122.152	116.974	107.027	86.2283	1.09912	5.06e-18	1.63e-16	0.0880285	0.569346	0.66485	-0.254555	0.0802115	0.203695	0.769722	4.7e-06	2.36e-05	4-hydroxyphenylacetate 3-hydroxylase family protein && PF03241:4-hydroxyphenylacetate 3-hydroxylase C terminal|PF11794:4-hydroxyphenylacetate 3-hydroxylase N terminal	SiRe_0706
SIRE_RS03595	31.4576	27.1294	33.6433	30.3211	27.8239	28.017	81.0137	65.1422	77.233	57.4052	53.891	43.2748	1.2755	5.78e-13	1.01e-11	-0.0895321	0.691229	0.770943	-0.543071	0.0033494	0.0171854	0.83376	0.000192471	0.000701254	3%2C4-dihydroxyphenylacetate 2%2C3-dioxygenase && PF00903:Glyoxalase/Bleomycin resistance protein/Dioxygenase superfamily	SiRe_0707
SIRE_RS03600	56.0752	39.6507	36.8562	35.2259	38.1034	26.8827	45.0615	43.5516	58.0155	24.2255	40.2183	32.4408	0.142411	0.579358	0.715531	-0.397865	0.175046	0.26291	-0.610453	0.0426222	0.127612	-0.0567082	0.866232	0.921134	flavin reductase family protein && PF01613:Flavin reductase like domain	SiRe_0708
SIRE_RS03605	12.703	9.0248	10.3421	10.2891	10.0475	11.342	27.2407	27.3564	23.7208	19.0547	16.1351	10.2653	1.28496	2.25e-08	2.33e-07	-0.00805368	0.978427	0.984974	-0.797719	0.00176723	0.0100081	0.508565	0.107036	0.185776	MFS transporter && PF00083:Sugar (and other) transporter	SiRe_0709
SIRE_RS03610	26.3826	31.8867	20.0512	48.7487	46.3652	38.0944	43.7578	41.3304	34.218	34.2863	33.9827	23.9847	0.608399	0.0187776	0.0526639	0.775455	0.0033243	0.00849265	-0.383512	0.16056	0.330744	-0.538275	0.0493294	0.0982972	helix-turn-helix domain-containing protein && PF04967:HTH DNA binding domain	SiRe_0710
SIRE_RS03615	66.8557	66.539	62.8606	56.7686	57.0481	51.9818	127.655	114.425	124.379	140.907	131.818	113.725	0.901098	8.85e-19	3.08e-17	-0.233279	0.0616788	0.109025	0.0648898	0.591338	0.75709	1.21102	1.79e-18	3.24e-17	AMP-binding protein && PF00501:AMP-binding enzyme|PF13193:AMP-binding enzyme C-terminal domain|PF16177:Acetyl-coenzyme A synthetase N-terminus	SiRe_0711
SIRE_RS03620	47.8325	35.0057	32.3697	33.7108	54.9273	46.9724	38.3576	44.1597	46.7447	28.1551	34.9362	29.524	0.164298	0.385208	0.543674	0.248952	0.243537	0.342241	-0.493417	0.0167786	0.062832	-0.564472	0.0141128	0.0332685	acyl-CoA/acyl-ACP dehydrogenase && PF02771:Acyl-CoA dehydrogenase, N-terminal domain|PF02770:Acyl-CoA dehydrogenase, middle domain|PF00441:Acyl-CoA dehydrogenase, C-terminal domain	SiRe_0712
SIRE_RS03625	242.53	228.115	225.2	516.032	523.872	525.432	470.489	403.757	423.532	421.447	415.005	315.135	0.899199	3.49e-25	2.43e-23	1.18043	2.68e-45	1.05e-43	-0.184546	0.135642	0.29671	-0.453455	0.000292973	0.00102221	thiolase domain-containing protein && -	SiRe_0713
SIRE_RS03630	86.7589	78.1438	97.993	253.842	234.753	242.469	197.291	207.194	166.379	202.215	202.977	139.732	1.11911	4.17e-20	1.73e-18	1.48556	1.17e-38	3.63e-37	-0.0797396	0.596046	0.759512	-0.434248	0.00341398	0.00945893	thiolase domain-containing protein && PF00108:Thiolase, N-terminal domain	SiRe_0714
SIRE_RS03635	65.8714	76.4854	87.5701	172.31	161.136	208.422	176.34	151.495	162.337	179.527	188.303	121.946	1.09437	1.92e-11	2.89e-10	1.25022	6.39e-13	5.36e-12	-0.0137039	0.939395	0.965594	-0.157955	0.410815	0.546714	Zn-ribbon domain-containing OB-fold protein && PF12172:Rubredoxin-like zinc ribbon domain (DUF35_N)	SiRe_0715
SIRE_RS03640	118.602	90.5562	111.475	229.333	207.532	233.787	227.928	227.284	187.951	238.293	243.39	174.509	1.00294	1.81e-10	2.37e-09	1.07348	1.24e-11	9.66e-11	0.0164182	0.921779	0.960043	-0.0422359	0.803797	0.874588	Zn-ribbon domain-containing OB-fold protein && PF01796:DUF35 OB-fold domain, acyl-CoA-associated|PF12172:Rubredoxin-like zinc ribbon domain (DUF35_N)	SiRe_0716
SIRE_RS03645	0	0	0	0	0	0	0	0	0.292774	0	0	0	--	--	--	--	--	--	--	--	--	--	--	--	ISH3 family transposase && -	SiRe_0717
SIRE_RS03650	2.25923	3.69947	2.46551	8.0059	14.0723	10.5902	7.15359	4.60926	8.08899	4.90802	7.63886	7.34154	1.24103	0.215299	0.364598	1.97663	0.0311395	0.0604485	-0.00842004	0.992382	0.994761	-0.731954	0.357675	0.49	hypothetical protein && -	SiRe_0718
SIRE_RS03655	175.785	182.869	164.228	287.784	314.54	286.763	336.666	314.963	344.552	383.642	377.598	305.111	0.930572	3.64e-32	4.48e-30	0.777412	1.23e-18	1.57e-17	0.0862918	0.428921	0.616007	0.251744	0.0324558	0.0690257	indolepyruvate ferredoxin oxidoreductase subunit alpha && PF13237:4Fe-4S dicluster domain|PF01855:Pyruvate flavodoxin/ferredoxin oxidoreductase, thiamine diP-bdg|PF02775:Thiamine pyrophosphate enzyme, C-terminal TPP binding domain	SiRe_0722
SIRE_RS03660	64.7413	72.9017	73.9905	82.3745	91.4482	102.752	159.8	138.325	166.355	162.241	179.833	159.581	1.13565	1.45e-13	2.92e-12	0.400752	0.0269827	0.0534912	0.0995234	0.507638	0.689211	0.845093	7.71e-07	4.42e-06	indolepyruvate oxidoreductase subunit beta && PF01558:Pyruvate ferredoxin/flavodoxin oxidoreductase	SiRe_0723
SIRE_RS03665	128.181	132.791	150.055	182.387	176.589	199.645	233.653	249.34	231.646	231.581	265.35	208.445	0.799014	5.02e-19	1.82e-17	0.453774	7.02e-06	2.96e-05	-0.0309071	0.782274	0.879473	0.325717	0.00857735	0.0214079	AMP-binding protein && PF00501:AMP-binding enzyme|PF13193:AMP-binding enzyme C-terminal domain|PF16177:Acetyl-coenzyme A synthetase N-terminus	SiRe_0724
SIRE_RS03670	279.499	316.393	217.669	161.033	179.321	195.918	824.366	740.115	742.206	632.433	554.363	513.908	1.50457	1.19e-38	1.92e-36	-0.587314	0.000113634	0.000400159	-0.451344	9.52e-05	0.000824025	1.65154	1.08e-30	4.88e-29	peroxiredoxin && PF00578:AhpC/TSA family	SiRe_0725
SIRE_RS03675	0.401911	0	0	2.84846	0.500685	1.88396	0.424202	0	2.87802	1.74625	0.452978	0.870695	2.84868	0.154771	0.28294	3.51475	0.0407681	0.076033	-0.113904	0.937859	0.965519	-0.767975	0.532314	0.65735	MBL fold metallo-hydrolase && -	SiRe_0726
SIRE_RS03680	3.86859	5.14128	5.1396	18.1196	10.6864	17.1485	7.63373	6.17687	5.67813	16.0777	12.7013	10.5672	0.464732	0.190158	0.332391	1.71075	5.24e-08	2.86e-07	1.00243	0.00130474	0.00785034	-0.233266	0.416056	0.55163	sugar ABC transporter substrate-binding protein && -	SiRe_0728
SIRE_RS03685	7.20769	6.88481	3.9329	26.8185	22.4476	25.3396	2.85279	6.43347	4.60832	10.765	5.07719	4.87957	-0.373748	0.650554	0.778137	2.05496	0.000213858	0.00071321	0.563308	0.518337	0.700328	-1.85664	0.00131099	0.0039813	hypothetical protein && -	NA
SIRE_RS03690	37.3767	26.0443	32.9786	108.214	120.864	200.366	31.8955	55.9748	46.3707	34.5524	43.9184	45.6546	0.477093	0.12891	0.248411	2.16651	9.4e-16	9.64e-15	-0.125484	0.698301	0.834816	-1.80608	1.02e-10	9.34e-10	transposase && -	NA
SIRE_RS03695	27.4223	29.9359	20.5742	25.5084	21.351	19.0805	28.9433	18.3576	28.9291	14.8933	9.65833	12.9954	-0.0326107	0.931337	0.96268	-0.235324	0.56005	0.656082	-1.03054	0.0336094	0.106472	-0.818128	0.1043	0.182425	winged helix-turn-helix transcriptional regulator && PF13601:Winged helix DNA-binding domain	SiRe_0732
SIRE_RS03700	20.2672	20.0178	12.6387	6.15599	10.8206	7.91691	18.3354	11.3218	10.3665	8.38651	14.1405	12.0221	-0.405309	0.286117	0.443619	-1.07009	0.0141044	0.0306048	-0.223451	0.622594	0.779097	0.456652	0.370251	0.50292	hypothetical protein && -	SiRe_0733
SIRE_RS03705	144.311	163.824	129.844	69.0918	89.4106	99.85	147.049	135.857	124.07	112.145	80.4587	114.743	-0.104816	0.413463	0.572589	-0.745097	2.09e-06	9.45e-06	-0.415302	0.0138718	0.054128	0.235868	0.230878	0.348819	ATP-binding cassette domain-containing protein && PF00005:ABC transporter	SiRe_0734
SIRE_RS03710	45.7412	42.0703	37.3399	41.8627	36.3432	21.9477	56.6413	49.2322	32.0545	37.1658	23.9499	37.8426	0.139715	0.523302	0.670374	-0.317982	0.19313	0.28341	-0.48882	0.066816	0.179083	-0.0217547	0.940343	0.967393	hypothetical protein && -	SiRe_0735
SIRE_RS03715	0.247279	0.269945	0	1.40203	0.30805	0.28978	1.04397	0	0.505921	0	0.278698	0	1.57171	0.401094	0.559969	1.93062	0.273072	0.376325	-2.41661	0.279499	1	-2.76683	0.171319	0.273587	transposase && PF01385:Probable transposase|PF12323:Helix-turn-helix domain|PF07282:Putative transposase DNA-binding domain	SiRe_0736
SIRE_RS03720	0	0	0	0	0	2.56967	1.54293	0	0	0	0	0.791735	1.84675	0.615953	1	2.6111	0.402244	0.509008	-0.844625	0.793533	1	-1.61206	0.571062	0.690485	IS200/IS605 family transposase && PF01797:Transposase IS200 like	SiRe_0737
SIRE_RS03725	32.0665	21.0034	19.2469	95.4509	45.9392	58.2458	40.6139	39.253	14.7615	12.1909	1.80704	20.8405	0.383753	0.462157	0.613988	1.46224	0.000961411	0.00273765	-1.44553	0.0432516	0.128729	-2.51827	1.79e-05	7.96e-05	hypothetical protein && -	NA
SIRE_RS03730	13.361	9.91829	6.70724	20.4538	24.3012	27.5572	16.9225	14.7199	18.0418	8.99803	11.7458	11.2886	0.724003	0.0195457	0.0544577	1.27964	1.76e-05	6.94e-05	-0.644816	0.0418272	0.126135	-1.18933	7.17e-05	0.000284099	CoA transferase && PF02515:CoA-transferase family III	SiRe_0738
SIRE_RS03735	11.8558	16.5266	13.1373	76.7861	81.8	78.6586	12.5133	13.0243	12.5014	18.2272	20.146	20.7449	-0.123034	0.614685	0.747351	2.52941	6.46e-51	2.78e-49	0.624712	0.00977844	0.0410956	-2.0158	8.32e-33	4.52e-31	AMP-binding protein && PF13193:AMP-binding enzyme C-terminal domain|PF00501:AMP-binding enzyme	SiRe_0739
SIRE_RS03740	38.6065	38.1074	37.5904	67.1751	77.7575	66.6441	77.3475	71.2184	75.6764	45.1994	38.5614	37.8118	0.972375	4.56e-12	7.17e-11	0.899851	5.18e-09	3.2e-08	-0.89446	3.82e-08	6.02e-07	-0.81031	2.83e-06	1.48e-05	MFS transporter && PF07690:Major Facilitator Superfamily	SiRe_0740
SIRE_RS03745	772.29	778.782	773.15	988.541	939.627	847.98	970.663	993.928	1085.39	854.541	859.444	679.647	0.392591	9.29e-10	1.16e-08	0.267298	0.000476543	0.00146479	-0.361477	0.000613224	0.00413597	-0.224019	0.0530449	0.104249	malate synthase && PF01274:Malate synthase	SiRe_0741
SIRE_RS03750	168.4	152.866	198.389	272.157	284.144	282.718	261.34	231.747	260.958	237.893	272.162	254.44	0.536947	3.33e-07	2.95e-06	0.701779	7.2e-11	5.28e-10	0.00847778	0.938197	0.965519	-0.144977	0.189668	0.297815	isocitrate lyase && PF00463:Isocitrate lyase family	SiRe_0742
SIRE_RS03755	65.4625	74.1097	68.7937	146.059	163.101	221.618	112.596	92.7473	120.292	85.591	169.421	108.989	0.645348	0.00809719	0.0264444	1.36476	9.68e-09	5.77e-08	0.147918	0.591429	0.75709	-0.558226	0.0402201	0.0821941	hypothetical protein && -	SiRe_0743
SIRE_RS03760	55.4657	81.7815	58.1717	146.009	170.499	183.179	105.68	78.6246	115.691	88.4154	99.8587	105.335	0.621015	0.00479499	0.0166055	1.37045	4.38e-12	3.54e-11	-0.0417378	0.846747	0.921596	-0.780317	4.91e-05	0.000199387	PIN domain-containing protein && PF01850:PIN domain	SiRe_0744
SIRE_RS03765	33.1353	28.2323	28.664	59.5691	56.884	73.8728	44.7827	34.2134	44.2311	42.576	47.3651	44.6461	0.451026	0.0462947	0.110798	1.09115	3.53e-07	1.76e-06	0.116114	0.611515	0.771389	-0.513186	0.017428	0.0397727	magnesium transporter CorA family protein && PF01544:CorA-like Mg2+ transporter protein	SiRe_0745
SIRE_RS03770	65.709	49.0476	68.0313	31.8427	37.0808	50.019	83.5798	87.0811	85.6036	70.7642	54.4359	55.9672	0.486405	0.0111994	0.0341139	-0.603755	0.0164364	0.0348823	-0.511495	0.0150215	0.0570182	0.589398	0.0283997	0.0612622	dTDP-4-dehydrorhamnose 3%2C5-epimerase && PF00908:dTDP-4-dehydrorhamnose 3,5-epimerase	SiRe_0746
SIRE_RS03775	0	0	0	0	1.82112	0	1.54293	1.49123	0	0	0	0	1.82832	0.591351	1	--	--	--	-1.78755	0.633481	1	--	--	--	hypothetical protein && -	NA
SIRE_RS03785	88.6594	106.562	104.573	87.5888	130.53	145.877	142.728	134.291	119.097	115.758	135.251	130.957	0.404098	0.0317578	0.0814705	0.298022	0.176414	0.264524	-0.0639116	0.748325	0.861478	0.0529091	0.817965	0.885748	hypothetical protein && -	SiRe_0747
SIRE_RS03790	65.7488	61.5219	57.2308	86.5393	77.0319	106.402	87.5705	68.6671	79.2703	47.6116	66.1634	85.632	0.351072	0.111997	0.223821	0.561114	0.0139809	0.0303612	-0.250037	0.345906	0.537719	-0.449563	0.094931	0.169306	clan AA aspartic protease && -	SiRe_0748
SIRE_RS03795	16.5677	17.5695	18.8553	14.4259	11.7939	14.9775	34.7233	38.1471	35.3494	28.7937	35.2115	20.5097	1.03204	2.2e-07	1.99e-06	-0.352419	0.185255	0.274437	-0.370215	0.0993909	0.23851	1.02597	0.000278422	0.000976452	Glu/Leu/Phe/Val dehydrogenase && PF02812:Glu/Leu/Phe/Val dehydrogenase, dimerisation domain|PF00208:Glutamate/Leucine/Phenylalanine/Valine dehydrogenase	SiRe_0749
SIRE_RS03800	46.3447	43.2605	28.5866	85.6847	83.673	84.2203	61.6756	75.3676	63.2128	72.957	73.4294	106.221	0.759892	0.00220313	0.00839599	1.11015	4.07e-06	1.77e-05	0.324618	0.172945	0.350501	-0.0157796	0.94522	0.970756	hypothetical protein && -	SiRe_0750
SIRE_RS03805	42.3937	55.8547	39.0856	90.137	111.999	99.3605	82.5469	67.1054	81.5017	99.243	121.098	91.0495	0.753142	0.00141113	0.00579732	1.14919	7.3e-07	3.49e-06	0.417843	0.0570008	0.159437	0.0340751	0.874633	0.927165	winged helix DNA-binding protein && -	SiRe_0751
SIRE_RS03810	2.13776	1.16686	1.16648	1.51509	11.9841	7.51559	5.64083	3.27109	3.28033	3.48311	0	5.78903	1.4363	0.261094	0.415503	2.2483	0.0618555	0.1092	-0.396708	0.749215	0.861494	-1.19875	0.300077	0.429268	transposase && -	SiRe_0752
SIRE_RS03815	43.1159	40.2039	50.9736	28.8598	33.197	34.737	83.7459	62.3083	65.5473	52.0368	48.5942	43.4596	0.655794	0.000136036	0.000726653	-0.458532	0.0234654	0.0473505	-0.565702	0.00253705	0.0137483	0.56008	0.00876204	0.0217889	ketol-acid reductoisomerase && PF01450:Acetohydroxy acid isomeroreductase, catalytic domain|PF07991:Acetohydroxy acid isomeroreductase, NADPH-binding domain	SiRe_0753
SIRE_RS03820	35.238	44.167	32.0462	32.374	33.3301	30.5886	106.067	101.182	115.486	101.361	130.914	96.8377	1.53602	4.3e-13	7.98e-12	-0.199239	0.50172	0.606544	0.0157422	0.935777	0.965225	1.76338	4.31e-12	4.52e-11	phosphomethylpyrimidine synthase ThiC && -	NA
SIRE_RS03825	33.6226	17.5543	33.5019	41.4423	41.8857	32.5491	77.1466	71.5791	97.2038	68.2792	47.7803	45.9206	1.53372	2.35e-05	0.000151933	0.457197	0.314509	0.417086	-0.613488	0.0707698	0.185153	0.475996	0.245945	0.366692	hypothetical protein && -	NA
SIRE_RS03830	65.1843	84.5015	72.0252	69.2969	43.6471	46.7876	135.019	130.495	155.036	123.907	101.017	116.502	0.92645	1.27e-06	1.05e-05	-0.469023	0.0740333	0.127452	-0.311413	0.110787	0.257382	1.09346	2e-05	8.78e-05	PaREP1 family protein && PF05942:Archaeal PaREP1/PaREP8 family	SiRe_0756
SIRE_RS03835	0.290661	0	0	1.648	0.362094	2.04371	0	0	0.594679	1.26288	0.327592	0.314842	0.844669	0.778749	1	3.62193	0.032425	0.0625851	1.66463	0.403065	1	-1.09991	0.383763	0.516887	hypothetical protein && -	SiRe_0757
SIRE_RS03840	0	1.04344	0	9.48391	1.19073	5.60056	0	1.95007	0.97779	1.03823	0	0	1.43297	0.56777	1	3.90033	0.0169941	0.035897	-1.39013	0.609023	1	-3.85204	0.0229906	0.0509278	hypothetical protein && -	SiRe_0759
SIRE_RS03845	2.80017	0.382105	1.9099	3.47298	0.872085	2.46109	2.95548	3.57055	2.50645	3.42179	3.55046	7.20367	0.81505	0.315297	0.471999	0.408409	0.663916	0.747186	0.641318	0.339929	0.533983	1.06078	0.163781	0.264975	type I-A CRISPR-associated protein Cas4/Csa1 && PF06023:Archaeal protein of unknown function (DUF911)	SiRe_0760
SIRE_RS03850	4.92109	2.50701	2.50619	17.6711	9.4001	18.0697	3.46269	6.02398	3.69172	27.7959	30.3201	27.3632	0.402378	0.505057	0.652964	2.18238	3.59e-06	1.57e-05	2.68336	4.8e-13	1.17e-11	0.911854	0.00337985	0.00940269	CRISPR-associated endonuclease Cas1 && PF01867:CRISPR associated protein Cas1	SiRe_0761
SIRE_RS03855	0	0	3.61608	15.656	2.75191	10.3548	1.16577	3.38012	1.12989	8.39816	8.71396	10.7676	0.664907	0.71275	0.822404	3.01523	0.0164112	0.0348823	2.28146	0.0331025	0.105802	-0.0438435	0.956104	0.973657	CRISPR-associated endonuclease Cas2 && -	SiRe_0762
SIRE_RS03860	5.08326	9.86525	4.93102	53.6395	45.0313	56.2602	9.53812	5.76157	7.5112	20.8591	21.6434	21.4128	0.202516	0.726563	0.829439	2.97999	1.02e-15	1.04e-14	1.47686	0.00111256	0.0069611	-1.28845	1.3e-05	5.96e-05	CRISPR-associated protein Cas4 && PF01930:Domain of unknown function DUF83	SiRe_0763
SIRE_RS03865	4.30329	5.63729	5.63545	3.04987	2.14435	0.504293	10.4465	9.65749	7.48369	2.80458	1.94003	0.932259	0.828213	0.0957881	0.19882	-1.46867	0.0647099	0.113567	-2.29368	0.000872126	0.00565417	0.00428234	0.996858	0.99796	CRISPR locus-related DNA-binding protein && -	SiRe_0764
SIRE_RS03870	16.5677	17.5543	13.8262	24.8654	26.7097	21.1284	33.4302	30.8188	25.921	29.6406	32.9519	24.2799	0.911256	0.00263465	0.00986558	0.610117	0.067122	0.117269	-0.0661169	0.82195	0.903606	0.247835	0.432332	0.567192	CRISPR locus-related DNA-binding protein && -	SiRe_0765
SIRE_RS03875	400.385	340.625	390.988	1098.85	902.111	1243.39	636.074	647.153	598.842	589.371	1020	648.299	0.733172	2.04e-13	4.01e-12	1.52881	6.62e-38	1.98e-36	0.250229	0.127803	0.283801	-0.532798	0.00318808	0.00893321	type I-A CRISPR-associated protein Csa5 && PF09702:CRISPR-associated protein (Cas_Csa5)	SiRe_0766
SIRE_RS03880	416.147	371.05	470.652	1008.21	974.536	1116.44	595.629	636.45	609.509	604.936	781.125	562.791	0.550108	1.81e-09	2.18e-08	1.31107	4.82e-41	1.63e-39	0.0695692	0.566717	0.737435	-0.67947	2.15e-07	1.34e-06	type I-A CRISPR-associated protein Cas7/Csa2 && PF01905:CRISPR-associated negative auto-regulator DevR/Csa2	SiRe_0767
SIRE_RS03885	34.2353	25.666	42.3126	112.255	131.544	159.511	37.8755	33.661	47.6804	58.6925	66.943	49.1467	0.221141	0.361659	0.520983	1.99235	1.32e-23	2.11e-22	0.53967	0.0190364	0.0691207	-1.22007	4.69e-10	3.99e-09	type I-A CRISPR-associated protein Cas5 && PF09704:CRISPR-associated protein (Cas_Cas5)	SiRe_0768
SIRE_RS03890	15.8416	11.2409	19.6651	62.8734	48.3503	69.6165	25.9163	28.4819	24.3084	23.0149	27.8976	26.1683	0.751126	0.000828428	0.00367873	1.96083	2.97e-21	4.31e-20	-0.0420385	0.839338	0.917603	-1.24171	2.52e-10	2.2e-09	CRISPR-associated helicase Cas3' && PF00270:DEAD/DEAH box helicase|PF00271:Helicase conserved C-terminal domain	SiRe_0769
SIRE_RS03895	27.6827	35.2568	39.3649	102.854	93.5302	113.051	44.2698	53.0551	47.198	54.6716	38.291	46.3415	0.502202	0.0217223	0.0592427	1.61083	7.27e-17	8.1e-16	-0.0640381	0.779425	0.878678	-1.16259	8.63e-09	6.57e-08	CRISPR-associated endonuclease Cas3'' && -	SiRe_0770
SIRE_RS03900	21.8348	25.7181	28.845	84.7052	70.8657	85.517	44.8788	45.4265	49.0817	37.1364	42.0947	32.0538	0.870347	6.78e-06	4.81e-05	1.67031	6.54e-20	8.89e-19	-0.337355	0.0923292	0.226889	-1.12626	3.32e-09	2.65e-08	type I-A CRISPR-associated protein CsaX && -	SiRe_0771
SIRE_RS03905	28.2592	20.3244	33.0164	93.3075	85.7326	103.245	64.2149	54.602	46.2537	44.0572	43.091	54.7383	1.01518	2.67e-06	2.02e-05	1.80024	1.26e-20	1.77e-19	-0.228574	0.27156	0.46412	-1.00373	6.31e-08	4.22e-07	CRISPR-associated endoribonuclease Cas6 && PF10040:Uncharacterized conserved protein (DUF2276)	SiRe_0772
SIRE_RS03915	0.247279	0	0.269857	0	0	0.579561	0	0	0.252961	0.268598	0.278698	0	-0.92202	0.741128	1	0.201556	0.936903	0.953486	0.978693	0.744145	1	-0.134771	0.959713	0.976013	transposase && PF07282:Putative transposase DNA-binding domain|PF01385:Probable transposase|PF12323:Helix-turn-helix domain	SiRe_0774
SIRE_RS03920	0.730926	0	0	0	0	0.856556	0	0	0	0	0	0	--	--	--	0.276491	0.937263	0.953486	--	--	--	--	--	--	IS200/IS605 family transposase && PF01797:Transposase IS200 like	SiRe_0775
SIRE_RS03925	6.72672	4.89554	4.89394	6.35656	9.31098	8.75877	0	0	0	0	0	0	-5.27842	0.000438797	0.00209048	0.577945	0.402141	0.509008	--	--	--	-5.76629	8.35e-05	0.000325946	type II toxin-antitoxin system VapC family toxin && PF01850:PIN domain	SiRe_0776
SIRE_RS03930	1.2583	8.24186	4.11958	5.35078	0	1.47458	0	0	0	0	0	0	-4.23856	0.0204615	0.0564003	-1.02185	0.463426	0.570436	--	--	--	-3.15601	0.23128	0.349232	AbrB/MazE/SpoVT family DNA-binding domain-containing protein && -	SiRe_0777
SIRE_RS03935	18.4886	26.4741	15.46	17.3577	17.0499	10.4111	0	0	0	0	0	0	-8.78383	5.16e-13	9.24e-12	-0.42328	0.143095	0.223087	--	--	--	-8.2732	2.68e-11	2.61e-10	ATP-binding protein && PF13635:Domain of unknown function (DUF4143)|PF13173:AAA domain	SiRe_0778
SIRE_RS03940	3.08236	3.36489	1.6819	5.46139	3.35989	6.32125	0	0	0	0	0	0	-5.20931	0.000621788	0.00286467	0.90692	0.180932	0.269655	--	--	--	-6.03012	2.39e-05	0.000102742	extradiol dioxygenase && PF02900:Catalytic LigB subunit of aromatic ring-opening dioxygenase	SiRe_0779
SIRE_RS03945	76.5212	64.0177	71.0208	128.739	105.127	120.682	0	0	0	0	0	0	-9.02022	7.59e-14	1.57e-12	0.752804	0.000135155	0.000471041	--	--	--	-9.68546	8.08e-16	1.18e-14	hypothetical protein && -	SiRe_0781
SIRE_RS03950	416.886	459.605	455.701	632.36	608.896	541.344	0	0	0.351869	0	0	0	-11.7678	2.33e-23	1.33e-21	0.430829	3.51e-06	1.54e-05	--	--	--	-13.0715	2.52e-28	9.5e-27	SPFH domain-containing protein && PF01145:SPFH domain / Band 7 family	SiRe_0782
SIRE_RS03955	193.81	177.45	194.45	194.075	192.374	213.934	0	0	0	0	0	0	-10.6326	3.63e-19	1.34e-17	0.0972442	0.472054	0.577643	--	--	--	-10.6408	4.5e-19	8.32e-18	hypothetical protein && -	SiRe_0783
SIRE_RS03960	66.2707	66.5576	63.643	35.6956	35.3346	38.8306	0	0	0	0	0	0	-10.3443	3.53e-18	1.17e-16	-0.826465	5.19e-07	2.53e-06	--	--	--	-9.42843	5.33e-15	7.17e-14	MFS transporter && PF07690:Major Facilitator Superfamily	SiRe_0784
SIRE_RS03965	36.2796	43.5655	26.1308	26.7409	23.5017	36.5631	0	0	0	0	0	0	-7.99995	1.01e-10	1.36e-09	-0.272349	0.421846	0.529361	--	--	--	-7.63796	1.72e-09	1.43e-08	hypothetical protein && -	SiRe_0785
SIRE_RS03970	10.4929	8.44027	13.259	6.26239	13.7596	6.47176	0	0	0	0	0	0	-6.67683	3.62e-07	3.17e-06	-0.265492	0.613453	0.703613	--	--	--	-6.31822	6.08e-06	2.98e-05	hypothetical protein && -	SiRe_0786
SIRE_RS03975	551.437	462.205	441.965	346.751	413.296	382.553	0	0	0	0	0	0	-12.6081	1.6e-26	1.25e-24	-0.33738	0.00186734	0.0050316	--	--	--	-12.1809	9.61e-25	2.78e-23	glycosyltransferase && PF00535:Glycosyl transferase family 2	SiRe_0787
SIRE_RS03980	511.5	479.401	501.903	279.132	371.508	371.594	0	0	0.643609	0	0	0	-11.0615	8.64e-21	3.84e-19	-0.532531	9.45e-06	3.89e-05	--	--	--	-11.4003	1.01e-21	2.49e-20	hypothetical protein && -	SiRe_0788
SIRE_RS03985	1301.36	1305.24	1380.53	815.025	899.54	811.007	0	0	2.06477	0	0	0.546578	-10.9159	9.45e-13	1.6e-11	-0.64763	5.94e-17	6.7e-16	-1.91446	0.375714	0.565148	-12.1646	2e-32	1.07e-30	amidohydrolase && PF07687:Peptidase dimerisation domain|PF01546:Peptidase family M20/M25/M40	SiRe_0789
SIRE_RS03995	115.726	128.602	140.217	114.405	93.5239	102.234	0	0	0	0	0	0	-11.15	5.53e-21	2.5e-19	-0.300933	0.0246164	0.0493055	--	--	--	-10.7614	1.78e-19	3.42e-18	endoglucanase && PF01670:Glycosyl hydrolase family 12	SiRe_0791
SIRE_RS04000	49.2525	45.407	48.178	41.9306	39.4704	42.7605	0	0	0	0	0	0	-10.7047	2.02e-19	7.67e-18	-0.191765	0.159698	0.243641	--	--	--	-10.4243	2.51e-18	4.52e-17	hypothetical protein && PF12215:beta-Glucocerebrosidase 2 N terminal|PF04685:Protein of unknown function, DUF608	SiRe_0792
SIRE_RS04005	0	0	0	0	0	0	0	0	0	0	0	0	--	--	--	--	--	--	--	--	--	--	--	--	ISH3 family transposase && PF01609:Transposase DDE domain	SiRe_0793
SIRE_RS04010	4.51845	7.39894	2.46551	32.0236	45.0313	31.7705	0	0	0	0	0	0	-3.47796	0.0999161	1	2.93513	0.000541876	0.00163955	--	--	--	-6.32324	4.67e-06	2.36e-05	hypothetical protein && -	SiRe_0794
SIRE_RS04015	11.8546	5.25738	15.767	28.3558	26.3055	33.428	0	0	0	0	0	0	-7.28551	1.54e-08	1.64e-07	1.43048	2.73e-05	0.000104121	--	--	--	-8.62761	1.86e-12	2.02e-11	DUF1028 domain-containing protein && PF06267:Family of unknown function (DUF1028)	SiRe_0795
SIRE_RS04025	9.85104	5.86583	6.84123	8.88582	15.619	19.94	0	0	0	0	0	0	-5.4684	0.000196518	0.00101403	0.99434	0.107654	0.175181	--	--	--	-6.3728	4.23e-06	2.15e-05	type II toxin-antitoxin system RelE/ParE family toxin && PF05016:ParE toxin of type II toxin-antitoxin system, parDE	SiRe_0798
SIRE_RS04030	0	0.586583	0.586391	0	0	0	0	0	0	0	0	0	-1.92889	0.564247	1	-1.61833	0.639632	0.726867	--	--	--	--	--	--	DUF1286 domain-containing protein && PF06939:Protein of unknown function (DUF1286)	SiRe_0799
SIRE_RS04035	177.536	178.578	160.63	164.141	154.252	179.438	0	0	0	0	0	0	-11.3434	1.04e-21	5.06e-20	-0.0423152	0.717929	0.789664	--	--	--	-11.2123	4.19e-21	9.65e-20	hypothetical protein && -	SiRe_0800
SIRE_RS04040	60.3775	61.542	60.0657	71.3975	72.307	78.1823	0	0	0	0	0	0	-9.90213	1.08e-16	2.97e-15	0.298145	0.0595804	0.105799	--	--	--	-10.111	2.96e-17	4.94e-16	ABC transporter ATP-binding protein && PF00005:ABC transporter	SiRe_0801
SIRE_RS04045	30.7515	30.8378	35.5104	25.8493	38.7544	37.2941	0	0	0	0	0	0	-8.89567	1.83e-13	3.64e-12	0.0865804	0.715269	0.787697	--	--	--	-8.89049	3.28e-13	3.82e-12	ABC transporter permease && PF12679:ABC-2 family transporter protein	SiRe_0802
SIRE_RS04065	1.1834	0.861252	0.430486	9.50541	5.89695	7.85857	0	0	0	0	0	0	-3.46258	0.102519	1	3.22698	7.52e-05	0.000271421	--	--	--	-6.61201	9.36e-07	5.28e-06	hypothetical protein && -	SiRe_0805
SIRE_RS04070	76.8137	89.0469	95.2465	117.982	114.356	108.41	0	0	0	0	0	0	-10.9106	4.05e-20	1.71e-18	0.395039	0.00195139	0.00524243	--	--	--	-11.2168	3.88e-21	9.01e-20	hypothetical protein && -	SiRe_0806
SIRE_RS04075	0	0	0	0	0	1.76503	0	0	0	0	0	0	--	--	--	--	--	--	--	--	--	--	--	--	hypothetical protein && -	NA
SIRE_RS04080	6.71662	5.1326	1.46598	28.5616	24.2652	35.4198	0	0	0	0	0	0	-5.12178	0.00110265	0.00471001	2.72865	1.17e-07	6.18e-07	--	--	--	-7.77219	6.81e-10	5.69e-09	succinyl-diaminopimelate desuccinylase && -	SiRe_0807
SIRE_RS04085	227.214	175.179	158.074	189.214	229.981	284.573	0	0	0	0	0	0	-9.43654	4.18e-15	9.9e-14	0.34188	0.0994829	0.163769	--	--	--	-9.68881	9.36e-16	1.35e-14	antitoxin VapB family protein && -	SiRe_0808
SIRE_RS04090	124.447	132.541	105.17	108.636	118.164	94.2604	0	0	0	0	0	0	-9.70894	4.96e-16	1.29e-14	-0.163607	0.387472	0.494242	--	--	--	-9.45661	4.53e-15	6.13e-14	type II toxin-antitoxin system VapC family toxin && PF01850:PIN domain	SiRe_0809
SIRE_RS04095	0.247279	1.07978	0.80957	0.701014	0.92415	1.4489	0	0	0	0.268598	0	0	-3.91529	0.0426752	0.103577	0.556325	0.620533	0.70933	--	--	--	-3.41448	0.0536028	0.105118	transposase && PF01385:Probable transposase|PF07282:Putative transposase DNA-binding domain	SiRe_0810
SIRE_RS04100	103.099	113.893	121.581	105.569	106.583	98.4589	0	0	0	0	0	0	-10.9137	3.82e-20	1.64e-18	-0.11352	0.390758	0.497028	--	--	--	-10.7113	2.5e-19	4.76e-18	putative CRISPR-associated protein && PF09651:CRISPR-associated protein (Cas_APE2256)	SiRe_0811
SIRE_RS04105	102.864	117.01	105.652	78.416	101.223	98.2582	0	0	0	0	0	0	-9.3668	6.03e-15	1.39e-13	-0.212333	0.307026	0.410784	--	--	--	-9.06342	8.38e-14	1.04e-12	clan AA aspartic protease && -	SiRe_0812
SIRE_RS04110	67.4541	43.9239	55.5326	33.5485	54.5468	47.1514	0	0	0	0	0	0	-7.95294	1.32e-10	1.75e-09	-0.288376	0.399441	0.506644	--	--	--	-7.57245	2.65e-09	2.15e-08	AAA family ATPase && -	SiRe_0813
SIRE_RS04115	84.1128	89.3185	91.7928	71.5358	66.6809	68.9989	0	0	0	0	0	0	-9.24848	1.42e-14	3.13e-13	-0.345647	0.106584	0.173769	--	--	--	-8.8144	4.64e-13	5.37e-12	hypothetical protein && -	SiRe_0815
SIRE_RS04120	175.357	158.509	143.831	112.406	137.75	137.434	0	0	0	0	0	0	-9.55166	1.58e-15	3.89e-14	-0.287729	0.148798	0.229599	--	--	--	-9.17343	3.67e-14	4.6e-13	hypothetical protein && -	SiRe_0816
SIRE_RS04125	53.8185	47.6925	42.1492	45.7713	41.8045	35.6153	0	0	0	0	0	0	-8.63727	1.16e-12	1.91e-11	-0.21578	0.409199	0.51588	--	--	--	-8.33456	1.42e-11	1.41e-10	PaREP1 family protein && PF05942:Archaeal PaREP1/PaREP8 family	SiRe_0817
SIRE_RS04130	25.932	41.6771	43.2357	51.0521	39.484	56.5576	0	0	0	0	0	0	-8.07404	6.43e-11	9.11e-10	0.422276	0.157402	0.24068	--	--	--	-8.40721	9.25e-12	9.53e-11	PIN domain-containing protein && PF01850:PIN domain	SiRe_0818
SIRE_RS04135	65.6893	69.1721	63.44	51.9119	55.0382	64.0364	0	0	0	0	0	0	-9.22451	1.68e-14	3.62e-13	-0.199443	0.349881	0.455957	--	--	--	-8.93491	2.06e-13	2.46e-12	hypothetical protein && -	SiRe_0819
SIRE_RS04140	30.3188	48.2904	37.4264	31.7033	24.7672	26.7931	0	0	0	0	0	0	-8.67523	1.02e-12	1.71e-11	-0.469126	0.0938416	0.155802	--	--	--	-8.11903	6.22e-11	5.89e-10	hypothetical protein && -	SiRe_0820
SIRE_RS04145	0	0	0	0	0	0	0	0	0	0	0	0	--	--	--	--	--	--	--	--	--	--	--	--	IS5/IS1182 family transposase && -	SiRe_0821
SIRE_RS04165	6.85559	3.27424	6.54635	4.25141	6.40531	11.0466	0	0	0	0	0	0	-6.09655	1.01e-05	6.94e-05	0.398704	0.490265	0.594287	--	--	--	-6.40347	3.97e-06	2.03e-05	SagB family peptide dehydrogenase && PF00881:Nitroreductase family	SiRe_0823
SIRE_RS04170	4.36193	3.25804	4.25912	10.4132	9.72385	15.873	0	0	0	0	0	0	-6.5055	9.24e-07	7.74e-06	1.61227	3.8e-05	0.00014306	--	--	--	-8.02966	1.39e-10	1.24e-09	YcaO-like family protein && PF02624:YcaO-like family	SiRe_0824
SIRE_RS04175	7.13966	5.99546	8.99025	27.2466	19.157	13.5156	0	0	0	0	0	0	-6.14362	6.85e-06	4.84e-05	1.43994	0.00173895	0.00473273	--	--	--	-7.49604	4.98e-09	3.88e-08	hypothetical protein && -	SiRe_0825
SIRE_RS04185	1.61636	3.52903	3.52788	4.00946	2.01359	4.26189	0	0	0	0	0	0	-5.23071	0.000584104	0.00271529	0.260106	0.732866	0.801867	--	--	--	-5.40224	0.00047828	0.0015892	hypothetical protein && -	SiRe_0828
SIRE_RS04190	2.35559	5.14302	5.65548	8.68127	7.04281	6.07303	0	0	0	0	0	0	-5.61033	0.000112864	0.000616924	0.741042	0.227244	0.324053	--	--	--	-6.26106	6.41e-06	3.13e-05	ATP-binding cassette domain-containing protein && PF00005:ABC transporter	SiRe_0829
SIRE_RS04195	9.03691	8.51999	4.93102	1.16449	4.60547	2.88822	0	0	0	0	0	0	-6.58583	6.58e-07	5.56e-06	-1.34747	0.0376727	0.0708947	--	--	--	-5.137	0.00164285	0.00490151	hypothetical protein && -	SiRe_0830
SIRE_RS04200	7.02871	4.38456	5.47891	8.53962	20.0139	17.6503	0	0	0	0	0	0	-4.88569	0.00213753	0.00819439	1.46731	0.0328506	0.0632713	--	--	--	-6.26279	7.88e-06	3.79e-05	transcriptional regulator && -	SiRe_0831
SIRE_RS04205	1.49858	1.09063	1.09027	10.6209	6.22292	7.02462	0	0	0	0	0	0	-3.69346	0.0643273	1	2.69591	0.000951992	0.00271654	--	--	--	-6.30631	5.35e-06	2.66e-05	ABC transporter ATP-binding protein && -	NA
SIRE_RS04210	0	0	0	0	0	0	0	0	0	0	0	0	--	--	--	--	--	--	--	--	--	--	--	--	hypothetical protein && -	SiRe_0833
SIRE_RS04225	1.20492	1.31537	2.62988	5.97774	3.75261	9.88414	0	0	0	0	0	0	-3.9057	0.0415013	0.101203	1.94899	0.0272089	0.053861	--	--	--	-5.76226	0.00010218	0.000392823	hypothetical protein && -	NA
SIRE_RS04230	3.7797	6.18923	9.07457	10.7151	9.88805	11.0734	0	0	0	0	0	0	-6.46341	1.48e-06	1.19e-05	0.749871	0.107815	0.175181	--	--	--	-7.12191	4.01e-08	2.76e-07	glycosyltransferase family 2 protein && -	SiRe_0836
SIRE_RS04235	31.1315	34.6882	31.8652	38.041	44.6666	41.0111	0	0	0	0	0	0	-9.63972	7.94e-16	2.03e-14	0.354176	0.0403021	0.0752157	--	--	--	-9.904	1.5e-16	2.31e-15	ATP-binding protein && PF13304:AAA domain, putative AbiEii toxin, Type IV TA system	SiRe_0837
SIRE_RS04240	44.8775	40.0357	33.1766	38.9879	33.6642	36.1916	0	0	0	0	0	0	-8.74634	5.55e-13	9.81e-12	-0.109671	0.658405	0.742282	--	--	--	-8.5492	3.08e-12	3.27e-11	hypothetical protein && -	SiRe_0838
SIRE_RS04250	44.0046	42.163	46.295	66.862	53.636	71.9726	0	0	0.647708	0	0	0	-7.66247	2.09e-13	4.08e-12	0.549488	0.0022285	0.0058995	-1.76433	0.66225	1	-9.98095	9.17e-17	1.44e-15	dTDP-glucose 4%2C6-dehydratase && PF16363:GDP-mannose 4,6 dehydratase	SiRe_0840
SIRE_RS04255	45.2627	40.9678	40.6418	49.1336	55.6727	53.0423	0	0	0.293055	0	0	0	-8.64018	5.31e-13	9.45e-12	0.326829	0.060804	0.107619	--	--	--	-9.83939	2.42e-16	3.63e-15	glucose-1-phosphate thymidylyltransferase && PF00483:Nucleotidyl transferase	SiRe_0841
SIRE_RS04260	17.7123	18.1521	18.5406	33.8169	24.3169	30.076	0	0	0	0	0	0	-8.04419	6.26e-11	8.93e-10	0.70529	0.00900112	0.0206044	--	--	--	-8.66213	1.52e-12	1.7e-11	NAD(P)-dependent oxidoreductase && PF04321:RmlD substrate binding domain	SiRe_0842
SIRE_RS04265	32.7651	36.3747	38.787	45.656	56.0375	56.6189	0	0	0	0	0	0	-8.41251	5.31e-12	8.31e-11	0.568137	0.0204876	0.0421264	--	--	--	-8.88991	2.87e-13	3.37e-12	dTDP-4-dehydrorhamnose 3%2C5-epimerase && PF00908:dTDP-4-dehydrorhamnose 3,5-epimerase	SiRe_0843
SIRE_RS04270	10.3118	8.10506	5.85175	7.60062	10.7907	6.76715	0	0	0	0	0	0	-6.69092	3.5e-07	3.07e-06	0.0612508	0.899008	0.92602	--	--	--	-6.663	7.07e-07	4.09e-06	class I SAM-dependent methyltransferase && PF13489:Methyltransferase domain	SiRe_0844
SIRE_RS04275	27.6608	28.309	19.8098	12.2525	27.9977	24.3113	0	0	0	0	0	0	-7.26457	1.04e-08	1.12e-07	-0.208852	0.62595	0.713937	--	--	--	-6.96112	1.51e-07	9.57e-07	FkbM family methyltransferase && -	SiRe_0845
SIRE_RS04290	0.402453	1.31803	1.3176	1.14092	3.00816	3.30138	0	0	0	0	0	0	-3.72176	0.063489	1	1.32898	0.205598	0.29837	--	--	--	-4.95169	0.00304671	0.0085813	hypothetical protein && -	SiRe_0848
SIRE_RS04295	0.984218	1.07443	0	1.39509	8.5827	4.61353	0	0	0	0	0	0	-1.87466	0.58171	1	2.83908	0.0621854	0.109706	--	--	--	-4.6301	0.0100498	0.0246306	hypothetical protein && -	SiRe_0849
SIRE_RS04300	52.576	46.418	39.5051	35.8368	36.8645	40.0651	0	0	0	0	0	0	-9.72443	4.58e-16	1.21e-14	-0.284957	0.135013	0.212567	--	--	--	-9.35025	9.55e-15	1.26e-13	glycosyltransferase family 2 protein && PF00535:Glycosyl transferase family 2	SiRe_0850
SIRE_RS04305	0	0	0.990706	0.643396	3.95823	2.1277	0	0	0	0	0	0	-1.93803	0.59297	1	2.80876	0.0704366	0.122428	--	--	--	-4.6301	0.0100498	0.0246306	IS6 family transposase && -	SiRe_0852
SIRE_RS04310	187.658	167.253	173.643	148.809	188.411	170.316	0	0	0	0	0	0	-11.465	3.73e-22	1.93e-20	-0.046022	0.704173	0.778645	--	--	--	-11.3289	1.67e-21	3.98e-20	FkbM family methyltransferase && PF05050:Methyltransferase FkbM domain	SiRe_0853
SIRE_RS04315	9.5176	4.61778	20.7732	10.4928	11.8566	22.3069	0	0	0	0	0	0	-5.85778	4.79e-05	0.000293194	0.373333	0.568906	0.664623	--	--	--	-6.13974	1.5e-05	6.78e-05	IS1 family transposase && -	NA
SIRE_RS04320	6.98529	5.27924	5.27752	14.852	17.7387	11.6492	0	0	0	0	0	0	-6.84121	1.33e-07	1.24e-06	1.34118	0.000224897	0.000748182	--	--	--	-8.09454	8.06e-11	7.5e-10	glycosyltransferase family 4 protein && PF00534:Glycosyl transferases group 1	SiRe_0854
SIRE_RS04325	8.26901	7.27981	9.02402	25.7105	28.2453	29.3834	0	0	0	0	0	0	-7.33675	6.29e-09	7e-08	1.77407	1.83e-10	1.3e-09	--	--	--	-9.02137	1.07e-13	1.31e-12	IS110 family transposase && PF01548:Transposase|PF02371:Transposase IS116/IS110/IS902 family	SiRe_0856
SIRE_RS04330	1.25433	6.16189	2.39551	3.11144	4.29715	5.87971	0	0	0	0	0	0	-5.77057	7.69e-05	0.000437773	0.465627	0.481823	0.586944	--	--	--	-6.14373	1.34e-05	6.08e-05	IS110 family transposase && PF01548:Transposase|PF02371:Transposase IS116/IS110/IS902 family	SiRe_0857
SIRE_RS04335	0	0	0	0	0	0	0	0	0	0	0	0	--	--	--	--	--	--	--	--	--	--	--	--	IS6 family transposase && -	SiRe_0858
SIRE_RS04340	0	0	0	0	1.19073	2.24022	0	0	0	0	0	0	--	--	--	2.64404	0.353149	0.459111	--	--	--	-2.59348	0.394245	0.528903	class I SAM-dependent methyltransferase && PF13489:Methyltransferase domain	SiRe_0859
SIRE_RS04355	95.4165	85.2899	109.934	100.376	101.471	110.648	0	0	0.680202	0	0	0	-8.72572	3.21e-17	9.31e-16	0.115945	0.423221	0.530523	-1.76433	0.66225	1	-10.6099	5.75e-19	1.06e-17	glycosyltransferase family 2 protein && PF00535:Glycosyl transferase family 2	SiRe_0861
SIRE_RS04360	18.8269	15.62	20.5459	23.484	25.3301	27.3579	0	0	0	0	0	0	-7.00187	5.02e-08	4.96e-07	0.482354	0.217738	0.313119	--	--	--	-7.39452	7.25e-09	5.56e-08	hypothetical protein && -	SiRe_0862
SIRE_RS04365	73.1168	62.7789	73.517	64.0472	54.2422	85.684	0	0	0	0	0	0	-8.80525	3.49e-13	6.57e-12	-0.0250369	0.920128	0.943828	--	--	--	-8.69091	1.4e-12	1.57e-11	hypothetical protein && -	SiRe_0863
SIRE_RS04370	25.9157	16.8107	13.5261	20.7629	20.1195	15.8452	0	0	0	0	0	0	-8.0397	9.02e-11	1.24e-09	0.0166991	0.959207	0.969229	--	--	--	-7.96915	1.74e-10	1.54e-09	FkbM family methyltransferase && -	NA
SIRE_RS04380	44.3725	54.7307	27.042	31.8565	33.7408	25.3243	0	0	0	0	0	0	-9.58327	2.02e-15	4.92e-14	-0.461506	0.0581632	0.103554	--	--	--	-9.03277	1.06e-13	1.31e-12	glycosyltransferase family 4 protein && PF13692:Glycosyl transferases group 1	SiRe_0867
SIRE_RS04385	69.152	68.5948	56.2367	56.0788	53.0134	48.3109	0	0	0	0	0	0	-9.99921	5.49e-17	1.56e-15	-0.292801	0.0943262	0.156421	--	--	--	-9.6185	1.3e-15	1.85e-14	glycosyltransferase && PF00535:Glycosyl transferase family 2	SiRe_0868
SIRE_RS04390	65.4941	73.3343	61.8688	52.105	53.6945	42.926	0	0	0.397227	0	0	0	-8.9663	2.03e-26	1.5e-24	-0.422245	0.00113339	0.00319045	-2.34911	0.502546	1	-10.8977	6.01e-20	1.21e-18	hypothetical protein && -	SiRe_0869
SIRE_RS04400	3.6368	2.44318	1.22119	3.17232	4.18208	2.29486	0	0	0	0	0	0	-5.51931	0.000183065	0.000954159	0.406489	0.551188	0.649528	--	--	--	-5.83895	6.09e-05	0.000244323	IS110 family transposase && -	SiRe_0871
SIRE_RS04405	1.30797	2.85573	1.4274	0	11.406	3.06557	0	0	0	0	0	0	-2.90185	0.231321	1	1.40706	0.328797	0.433065	--	--	--	-4.20741	0.0437825	0.0883451	glycosyltransferase family 2 protein && -	SiRe_0873
SIRE_RS04410	6.60505	3.24472	7.92894	12.1711	4.93699	7.74031	0	0	0	0	0	0	-6.56406	8.65e-07	7.27e-06	0.480997	0.336895	0.44137	--	--	--	-6.96065	1.56e-07	9.87e-07	glycosyltransferase && -	SiRe_0874
SIRE_RS04415	464.956	508.568	445.1	334.042	319.367	215.923	0	0.232045	0.465401	0	0	0	-10.9743	3.06e-39	5.27e-37	-0.695661	6.31e-08	3.42e-07	-2.35022	0.463619	1	-12.6313	2.46e-26	7.78e-25	sulfatase-like hydrolase/transferase && PF00884:Sulfatase	SiRe_0875
SIRE_RS04420	204.923	233.491	206.961	215.687	225.849	198.609	0	0	0.208381	0	0	0	-11.4777	2.8e-22	1.47e-20	-0.000426767	0.996529	0.997266	--	--	--	-12.35	2.01e-25	6.01e-24	glycosyltransferase family 2 protein && PF00535:Glycosyl transferase family 2	SiRe_0876
SIRE_RS04425	208.575	218.004	201.467	196.888	172.486	201.78	0	0	0.907948	0	0	0	-9.4198	5.18e-20	2.12e-18	-0.126257	0.290651	0.395123	-1.76433	0.66225	1	-11.0626	1.47e-20	3.2e-19	PIG-L family deacetylase && PF02585:GlcNAc-PI de-N-acetylase	SiRe_0877
SIRE_RS04430	172.827	187.35	172.451	168.314	158.465	172.436	0	0.308218	0	0	0	0	-10.6321	2.71e-19	1.01e-17	-0.0822091	0.447605	0.555506	--	--	--	-11.423	6.82e-22	1.73e-20	FkbM family methyltransferase && PF05050:Methyltransferase FkbM domain	SiRe_0878
SIRE_RS04435	785.373	854.128	801.404	557.083	507.236	514.955	0	0	0.336722	0	0	0	-12.7049	5.26e-27	4.24e-25	-0.617708	4.06e-14	3.7e-13	--	--	--	-12.9605	6.9e-28	2.47e-26	phosphoadenosine phosphosulfate reductase family protein && PF01507:Phosphoadenosine phosphosulfate reductase family	SiRe_0879
SIRE_RS04440	99.406	93.6366	86.0535	71.9382	75.5034	73.4831	0	0	0.214536	0	0	0	-10.2272	6.39e-18	2.04e-16	-0.326067	0.00852882	0.0196729	--	--	--	-10.7738	1.5e-19	2.92e-18	lipopolysaccharide biosynthesis protein && -	SiRe_0880
SIRE_RS04445	24.4373	14.9212	24.4085	24.6582	23.2193	22.813	0	0	0	0	0	0	-8.07937	6.25e-11	8.93e-10	0.155724	0.607899	0.699515	--	--	--	-8.14701	4.91e-11	4.7e-10	FkbM family methyltransferase && PF02475:Met-10+ like-protein	SiRe_0881
SIRE_RS04450	3.6368	1.98508	1.32296	3.43668	3.02039	4.61705	0	0	0	0	0	0	-5.33288	0.000408113	0.00195712	0.679362	0.321205	0.424511	--	--	--	-5.92682	3.82e-05	0.000158887	ATP-binding protein && PF13635:Domain of unknown function (DUF4143)|PF13173:AAA domain	SiRe_0883
SIRE_RS04455	50.2492	58.1941	47.6846	54.8131	41.3694	46.0846	0	0	0.223495	0	0	0	-9.3291	4.8e-15	1.12e-13	-0.125765	0.440873	0.548408	--	--	--	-10.078	4.25e-17	6.91e-16	CRISPR-associated protein && PF09455:CRISPR-associated (Cas) DxTHG family	SiRe_0884
SIRE_RS04460	0	0	0	0	0.30805	0.28978	0	0	0	0	0	0	--	--	--	2.07379	0.532511	0.633864	--	--	--	-2.02029	0.570664	0.690485	transposase && PF12323:Helix-turn-helix domain|PF07282:Putative transposase DNA-binding domain|PF01385:Probable transposase	SiRe_0885
SIRE_RS04465	0	0	0	0	0	0	0	0	0	0.793944	0	0	--	--	--	--	--	--	--	--	--	--	--	--	IS200/IS605 family transposase && PF01797:Transposase IS200 like	SiRe_0886
SIRE_RS04470	0	0	0	0	0	0	0	0	0	0	0	0	--	--	--	--	--	--	--	--	--	--	--	--	ISH3 family transposase && -	SiRe_0887
SIRE_RS04475	0	0	0	0	0	3.02576	0	0	0	0	0	0	--	--	--	2.02691	0.579656	0.674665	--	--	--	-1.98277	0.61549	0.728934	hypothetical protein && -	SiRe_0888
SIRE_RS04480	0	0	0	1.08666	3.82014	0.898393	0	0	3.13697	0	0	0	2.80463	0.326605	1	3.71129	0.075225	0.129012	-2.76408	0.378563	1	-3.65459	0.0967178	0.172041	type II toxin-antitoxin system VapC family toxin && -	NA
SIRE_RS04485	162.249	160.49	146.306	181.393	166.064	153.537	164.816	179.108	183.899	139.004	161.401	153.469	0.170941	0.128137	0.24745	0.104081	0.399405	0.506644	-0.229436	0.0884666	0.219114	-0.151515	0.293214	0.421447	type III-B CRISPR module RAMP protein Cmr4 && PF03787:RAMP superfamily	SiRe_0890
SIRE_RS04490	127.265	132.71	105.718	153.468	142.766	115.008	166.401	167.284	156.098	136.862	105.614	113.848	0.422011	0.00448731	0.0156873	0.177546	0.302627	0.406505	-0.469999	0.00625801	0.0287571	-0.214654	0.264622	0.38857	type III-B CRISPR module-associated protein Cmr5 && -	SiRe_0891
SIRE_RS04495	118.735	108.054	110.337	126.452	116.692	104.793	159.621	144.305	126.244	107.053	84.985	101.004	0.351519	0.00150418	0.00607772	0.05429	0.641046	0.727863	-0.56474	5.44e-05	0.000496681	-0.25712	0.0730744	0.136132	type III-B CRISPR module RAMP protein Cmr1 && -	SiRe_0892
SIRE_RS04500	117.994	133.221	133.619	135.749	106.72	121.701	157.806	156.64	174.031	136.507	133.897	102.423	0.345663	0.00459074	0.0159624	-0.0704163	0.621479	0.710112	-0.402	0.00863985	0.0377655	0.0245152	0.887348	0.935899	type III-B CRISPR module RAMP protein Cmr6 && PF03787:RAMP superfamily	SiRe_0893
SIRE_RS04505	141.172	143.42	149.148	144.734	135.617	144.328	170.271	165.714	161.576	137.08	120.665	109.749	0.198716	0.0101467	0.0316549	-0.0198301	0.81808	0.870134	-0.448929	4.71e-05	0.00043801	-0.219467	0.0642705	0.122416	type III-B CRISPR-associated protein Cas10/Cmr2 && PF12469:CRISPR-associated protein	SiRe_0894
SIRE_RS04510	130.721	127.995	130.735	121.807	104.331	113.078	143.351	131.49	156.074	130.916	130.915	80.0667	0.146215	0.220969	0.370255	-0.190096	0.148343	0.229288	-0.346514	0.0540314	0.152835	0.00143408	0.994074	0.997229	CRISPR-associated protein Cmr3 && PF09700:CRISPR-associated protein (Cas_Cmr3)	SiRe_0895
SIRE_RS04525	13.9868	15.8141	11.4479	50.9803	48.5388	44.1966	24.5163	20.3826	17.3742	27.401	27.8684	17.0442	0.594641	0.0214118	0.0585816	1.81066	3.75e-17	4.3e-16	0.203064	0.449794	0.635111	-1.00079	1.18e-05	5.55e-05	ATP-binding protein && PF13173:AAA domain|PF13635:Domain of unknown function (DUF4143)	SiRe_0897
SIRE_RS04530	0	0	0	2.87559	1.26363	1.18869	0	0	2.07531	0	0	3.2962	1.80484	0.628636	1	3.16661	0.175194	0.262985	0.665665	0.802962	1	-0.684954	0.727914	0.815864	hypothetical protein && -	NA
SIRE_RS04550	6.24838	7.44122	8.67859	8.85681	9.90688	15.3103	6.59493	10.4301	3.48652	6.17008	5.76188	9.22937	-0.120893	0.837076	0.904388	0.62729	0.232511	0.33	0.0344191	0.957782	0.974088	-0.704592	0.214897	0.330368	PaREP1 family protein && PF05942:Archaeal PaREP1/PaREP8 family	SiRe_0899
SIRE_RS04555	0	0	0	0	0	0	0	0	0	0	0	0	--	--	--	--	--	--	--	--	--	--	--	--	DUF4322 domain-containing protein && PF14210:Domain of unknown function (DUF4322)	SiRe_0900
SIRE_RS04560	0	0	0	0	0	0	0	0	0	0	0	0	--	--	--	--	--	--	--	--	--	--	--	--	hypothetical protein && -	SiRe_0901
SIRE_RS04565	34.6765	34.4901	32.797	25.1224	34.5589	25.285	29.2798	18.0797	27.5904	22.5997	18.2385	15.8592	-0.445151	0.182402	0.321446	-0.250108	0.457522	0.564451	-0.413391	0.329176	0.523718	-0.595426	0.150304	0.247291	HEPN domain-containing protein && PF05168:HEPN domain	SiRe_0902
SIRE_RS04570	31.1184	43.4071	46.2229	44.109	50.6113	51.6615	32.8443	38.7979	43.3288	27.2288	21.4331	20.5989	-0.0664459	0.829843	0.899578	0.29394	0.334194	0.438468	-0.742757	0.0485788	0.14107	-1.09241	0.00235158	0.00679956	nucleotidyltransferase domain-containing protein && PF01909:Nucleotidyltransferase domain	SiRe_0903
SIRE_RS04575	12.5686	11.8496	8.105	5.66854	10.6755	6.69492	12.6627	13.9867	6.42869	6.20554	5.795	11.7577	0.0236924	0.960587	0.978411	-0.481167	0.369834	0.476578	-0.486031	0.395365	0.584673	0.030508	0.961025	0.976474	PaREP1 family protein && PF05942:Archaeal PaREP1/PaREP8 family	SiRe_0904
SIRE_RS04580	0	0	0.297484	0	0.339587	0	0	0.278072	0	0	0	0	-0.0370984	0.991364	1	0.276491	0.935312	0.953486	--	--	--	--	--	--	ISNCY family transposase && -	SiRe_0905
SIRE_RS04585	44.5192	55.9233	73.209	66.5619	65.3368	72.8966	119.724	114.468	113.544	158.984	163.587	132.118	1.00528	3.08e-07	2.74e-06	0.251344	0.280668	0.38367	0.37486	0.0276152	0.092382	1.13851	6.65e-09	5.12e-08	hypothetical protein && -	SiRe_0906
SIRE_RS04590	20.1959	18.3249	23.1849	24.9091	22.5453	23.6672	12.7343	10.9698	15.8304	10.2563	12.1201	14.7735	-0.642273	0.0151337	0.044019	0.214336	0.366283	0.473051	-0.10017	0.761424	0.869181	-0.946621	0.000970645	0.00303243	radical SAM protein && PF04055:Radical SAM superfamily|PF13186:Iron-sulfur cluster-binding domain|PF13353:4Fe-4S single cluster domain	SiRe_0907
SIRE_RS04595	11.8947	16.695	5.5632	19.6703	15.1708	17.258	9.26638	8.08918	14.4858	12.9202	12.7677	12.5775	-0.0989387	0.798915	0.880103	0.619699	0.0769043	0.131475	0.253784	0.480462	0.662715	-0.453464	0.148266	0.244908	TIGR04053 family radical SAM/SPASM domain-containing protein && PF13353:4Fe-4S single cluster domain|PF13186:Iron-sulfur cluster-binding domain|PF04055:Radical SAM superfamily	SiRe_0908
SIRE_RS04600	98.3485	99.744	89.7865	207.458	189.443	218.36	100.231	103.993	106.883	108.436	122.048	80.4133	0.112624	0.295084	0.452937	1.10659	1.19e-25	2.1e-24	-0.0135926	0.929098	0.962472	-0.995481	8.89e-11	8.22e-10	aldehyde dehydrogenase family protein && PF00171:Aldehyde dehydrogenase family	SiRe_0909
SIRE_RS04615	52.4339	65.8858	58.7116	78.968	84.712	72.9673	44.6772	39.8372	38.8322	53.6915	63.4053	69.2202	-0.519549	0.0015053	0.00607772	0.430819	0.00494758	0.012114	0.584256	0.00159553	0.00922395	-0.355006	0.0378981	0.0785115	ATP-binding protein && PF01637:Archaeal ATPase	SiRe_0912
SIRE_RS04620	8.40051	5.19663	5.50051	11.9074	10.1162	11.8132	6.2065	5.71288	8.30708	5.77902	9.15229	8.49275	0.0785345	0.853684	0.915042	0.830272	0.0320921	0.0621197	0.199831	0.64949	0.799593	-0.541195	0.169297	0.271795	glycosyltransferase && PF00534:Glycosyl transferases group 1	SiRe_0913
SIRE_RS04625	21.9278	17.5543	23.9299	29.0096	10.9267	29.1229	16.9723	32.8071	32.8998	26.9941	42.8375	11.0843	0.384145	0.446778	0.601612	0.128377	0.819506	0.870966	-0.0481885	0.932451	0.96475	0.219324	0.723149	0.812658	hypothetical protein && -	SiRe_0914
SIRE_RS04630	98.8744	86.466	79.4764	104.736	106.618	115.246	85.8431	72.6636	72.8689	74.4864	70.6969	51.8226	-0.196031	0.262835	0.416788	0.313442	0.0634434	0.111634	-0.24413	0.258605	0.448865	-0.741307	0.000319098	0.00110065	hypothetical protein && -	SiRe_0915
SIRE_RS04650	21.8208	37.9371	24.6952	176.416	222.502	161.952	16.2071	15.664	15.7082	7.02285	7.28693	20.1345	-0.823503	0.0404644	0.0991435	2.74884	2.24e-29	4.64e-28	-0.473011	0.407696	0.597109	-4.03124	5.9e-34	3.34e-32	HEPN domain-containing protein && PF05168:HEPN domain	SiRe_0917
SIRE_RS04655	75.2028	57.5616	58.4861	275.681	246.595	317.06	42.8801	44.9703	46.8659	43.1905	71.1189	50.5609	-0.507065	0.0526542	0.123982	2.14183	1.01e-30	2.27e-29	0.278314	0.366427	0.559139	-2.36095	8.56e-27	2.91e-25	nucleotidyltransferase domain-containing protein && PF01909:Nucleotidyltransferase domain	SiRe_0918
SIRE_RS04660	0	0.372487	0	0	0	0	0	0	0	0	0	0	--	--	--	--	--	--	--	--	--	--	--	--	IS630 family transposase && PF13358:DDE superfamily endonuclease|PF13551:Winged helix-turn helix	SiRe_0919
SIRE_RS04665	0	0	0	0	0	1.04947	0	0	0	0	0	0.970054	--	--	--	--	--	--	--	--	--	-0.224677	0.951653	0.971248	ISNCY family transposase && PF04693:Archaeal putative transposase ISC1217	NA
SIRE_RS04670	202.858	214.302	170.082	142.815	148.315	146.743	181.576	171.561	155.491	144.387	115.511	132.508	-0.206352	0.0430295	0.104143	-0.411627	9.44e-05	0.000335342	-0.38538	0.0020654	0.0114648	-0.169362	0.180266	0.285957	hypothetical protein && -	SiRe_0920
SIRE_RS04675	32.8472	42.4635	36.7897	39.208	29.0745	29.3762	83.9355	54.6698	42.4446	29.1067	31.1754	35.5799	0.693061	0.0230468	0.0623278	-0.192448	0.569779	0.66507	-0.927571	0.00663755	0.030115	-0.0320777	0.931323	0.962485	hypothetical protein && -	SiRe_0921
SIRE_RS04680	96.024	95.464	99.2554	91.2536	91.7861	87.3334	156.678	140.955	129.368	107.32	112.99	91.0601	0.554975	3.26e-09	3.79e-08	-0.0941957	0.333468	0.437939	-0.467673	0.000124831	0.00105811	0.193396	0.125501	0.213328	penicillin acylase family protein && PF01804:Penicillin amidase	SiRe_0922
SIRE_RS04695	27.3366	17.182	13.5603	55.1873	47.4705	44.6551	16.6122	23.6609	27.9648	18.8959	34.5446	17.946	0.228722	0.589374	0.724779	1.34462	0.000169526	0.00058111	0.0500195	0.910245	0.950398	-1.05486	0.00460216	0.0123117	nucleotidyltransferase domain-containing protein && PF01909:Nucleotidyltransferase domain	SiRe_0923
SIRE_RS04700	21.4105	31.7206	20.0275	31.4324	35.2456	19.714	36.3182	30.4211	37.5471	32.3929	38.7819	19.0504	0.514511	0.124735	0.24215	0.249546	0.513013	0.61498	-0.222636	0.539342	0.718264	0.0561713	0.889102	0.936433	HEPN domain-containing protein && PF05168:HEPN domain	SiRe_0924
SIRE_RS04705	2.92371	0	1.06355	2.76282	1.21408	2.28415	0	2.98246	2.99089	0	0	4.22259	0.568086	0.72952	0.831343	0.635794	0.692402	0.771615	-0.502916	0.789745	0.884191	-0.570489	0.749156	0.831105	nucleotidyltransferase domain-containing protein && PF01909:Nucleotidyltransferase domain	SiRe_0925
SIRE_RS04710	75.3393	88.8132	71.9409	56.3615	55.0745	46.5967	98.8451	96.6003	92.0564	69.6163	62.2098	56.6715	0.285797	0.025175	0.0669602	-0.569624	0.000271105	0.000881336	-0.620681	4.24e-05	0.000398887	0.245704	0.170151	0.272202	MFS transporter && PF07690:Major Facilitator Superfamily	SiRe_0926
SIRE_RS04715	9.31254	10.1662	8.98111	14.735	11.871	15.9891	9.1433	13.6972	18.61	18.5842	18.3066	15.952	0.54451	0.0752965	0.164075	0.593102	0.0423055	0.0786186	0.337702	0.252921	0.442523	0.299481	0.277573	0.403878	MFS transporter && PF00083:Sugar (and other) transporter	SiRe_0927
SIRE_RS04720	335.076	358.474	302.288	445.668	542.652	485.6	301.201	256.927	291.359	296.632	340.516	270.4	-0.228776	0.0365526	0.091828	0.57824	2.28e-07	1.17e-06	0.0835008	0.538024	0.717651	-0.710744	2.12e-07	1.33e-06	class I SAM-dependent methyltransferase && PF08241:Methyltransferase domain	SiRe_0928
SIRE_RS04725	151.197	144.994	138.262	161.822	164.768	159.238	166.637	172.699	188.283	173.307	171.978	143.87	0.2806	0.00617351	0.0208751	0.171927	0.112162	0.180881	-0.121159	0.339099	0.533417	-0.000787585	0.995241	0.997229	aminotransferase class I/II-fold pyridoxal phosphate-dependent enzyme && PF00155:Aminotransferase class I and II	SiRe_0929
SIRE_RS04730	103.792	102.134	74.1828	43.5144	44.6174	44.5409	121.12	98.4212	103.933	46.8427	79.9085	53.0462	0.206898	0.280946	0.436806	-1.06676	8.71e-06	3.61e-05	-0.860425	0.000433782	0.00312747	0.427315	0.151725	0.249026	endonuclease && PF01870:Archaeal holliday junction resolvase (hjc)	SiRe_0930
SIRE_RS04735	2365.4	2608.4	2623.07	1598.47	1490.98	1573.51	2215.53	2168.62	2197.76	2037.54	2003.98	1969.52	-0.206247	0.00102028	0.00438722	-0.693563	7.58e-22	1.12e-20	-0.142355	0.0688622	0.182633	0.355664	4.41e-05	0.000181147	hypothetical protein && -	SiRe_0931
SIRE_RS04740	10.9026	10.1517	6.99886	13.6358	12.7831	16.1585	11.1688	8.83193	7.21672	12.1909	15.5406	17.0197	-0.0456792	0.905859	0.948701	0.612903	0.0864056	0.145243	0.70722	0.0586915	0.162433	0.0587914	0.863826	0.919294	sodium:calcium antiporter && PF01699:Sodium/calcium exchanger protein	SiRe_0932
SIRE_RS04745	85.1372	96.5756	88.7583	37.0799	33.7735	30.6557	94.6282	79.5704	72.2535	35.6477	28.1432	48.686	-0.133256	0.307501	0.465583	-1.40611	8.15e-20	1.1e-18	-1.14104	1.16e-08	1.91e-07	0.139447	0.544832	0.668378	APC family permease && PF13520:Amino acid permease	SiRe_0933
SIRE_RS04750	1.2886	1.80863	0.803573	3.65306	2.75191	4.09878	1.94295	1.50228	1.31821	1.79961	2.90465	0.996999	0.289461	0.686226	0.80439	1.44141	0.0184038	0.038544	0.24454	0.735103	0.854005	-0.895389	0.143292	0.238218	glycoside hydrolase && PF03065:Glycosyl hydrolase family 57	SiRe_0934
SIRE_RS04755	27.8337	26.7677	25.6742	26.302	26.0056	31.0644	22.7325	15.8866	21.3549	28.4338	40.7066	35.892	-0.42161	0.0906034	0.189738	0.0673012	0.777135	0.83774	0.797361	0.00297484	0.0156475	0.320161	0.208006	0.32141	ABC transporter ATP-binding protein && PF00005:ABC transporter|PF08402:TOBE domain	SiRe_0935
SIRE_RS04760	21.1639	19.2532	15.3975	54.3161	50.5331	61.44	17.2609	16.519	14.2694	125.044	105.531	166.029	-0.216975	0.297629	0.455446	1.58482	3.63e-21	5.2e-20	3.03517	1.08e-61	9.65e-60	1.24178	1.71e-13	2.06e-12	glycoside hydrolase && -	SiRe_0936
SIRE_RS04765	67.1095	57.9219	59.5051	83.8288	81.2511	75.2035	46.926	46.4232	52.7759	64.0113	43.9637	48.386	-0.33717	0.015203	0.0441529	0.389777	0.00347755	0.00885076	0.0865833	0.630371	0.784914	-0.629891	0.000232411	0.000830084	MFS transporter && PF07690:Major Facilitator Superfamily	SiRe_0937
SIRE_RS04770	52.136	66.7802	42.4826	25.6189	38.9694	43.9899	38.1525	27.6555	41.245	31.7133	19.5868	30.8721	-0.59118	0.0315117	0.081057	-0.550948	0.0602624	0.1068	-0.390506	0.263655	0.455585	-0.419057	0.24694	0.367973	HEPN domain-containing protein && PF05168:HEPN domain	SiRe_0938
SIRE_RS04775	67.3826	79.3855	58.2456	69.9791	89.7604	64.1095	52.1076	54.4449	58.6936	41.3064	46.6193	52.754	-0.309407	0.158607	0.288173	0.139282	0.5372	0.636926	-0.243271	0.350689	0.541798	-0.680445	0.00856609	0.0213995	nucleotidyltransferase domain-containing protein && PF01909:Nucleotidyltransferase domain	SiRe_0939
SIRE_RS04780	78.4258	77.9801	80.1352	63.0173	63.4738	76.6855	73.2854	66.2436	73.0738	77.5911	87.2647	58.9783	-0.153611	0.367327	0.525626	-0.205829	0.266709	0.369584	0.0616756	0.767711	0.873554	0.126502	0.569594	0.690485	haloacid dehalogenase type II && PF13419:Haloacid dehalogenase-like hydrolase	SiRe_0940
SIRE_RS04785	0	0.540337	0	0	0.308306	0.290021	0.26121	0	1.26585	0.268821	0.557859	0.268073	1.52181	0.442941	0.599573	0.202265	0.93592	0.953486	-0.494668	0.771677	0.874751	0.825783	0.686715	0.78556	transposase && PF01385:Probable transposase|PF07282:Putative transposase DNA-binding domain	SiRe_0941
SIRE_RS04790	0	0	0	0	0	0	0	0	0	0	0	0	--	--	--	--	--	--	--	--	--	--	--	--	ISH3 family transposase && PF14210:Domain of unknown function (DUF4322)|PF01609:Transposase DDE domain	SiRe_0943
SIRE_RS04795	10.68	9.41683	9.41376	10.4804	11.2578	7.70193	4.33551	2.51414	4.62228	5.3542	4.16665	7.11907	-1.36525	0.0079044	0.0259341	0.00303044	0.994393	0.995864	0.528434	0.418063	0.60738	-0.829416	0.115742	0.198728	ATP-binding protein && PF13635:Domain of unknown function (DUF4143)	SiRe_0944
SIRE_RS04800	1043.2	1105.5	926.772	707.685	837.169	671.9	712.43	726.536	776.578	685.468	511.928	585.967	-0.47212	2.99e-09	3.51e-08	-0.460267	3.47e-06	1.52e-05	-0.324294	0.00522816	0.0247967	-0.324919	0.0125791	0.0299912	acyl-CoA/acyl-ACP dehydrogenase && PF00441:Acyl-CoA dehydrogenase, C-terminal domain	SiRe_0945
SIRE_RS04805	65.961	51.7234	47.1442	33.5799	34.1417	43.5483	53.9305	36.0125	42.2917	34.8148	43.4535	33.7116	-0.320547	0.148005	0.27432	-0.553796	0.0178343	0.0374673	-0.251563	0.3326	0.527826	-0.00536044	0.984142	0.98997	MBL fold metallo-hydrolase && PF00753:Metallo-beta-lactamase superfamily	SiRe_0946
SIRE_RS04810	49.703	43.4071	43.3929	18.7872	34.0549	35.9183	44.5907	34.6463	48.3028	53.0884	45.7483	47.5569	-0.0993958	0.724753	0.8287	-0.59933	0.0725477	0.125342	0.188238	0.536697	0.716564	0.700268	0.0463056	0.0930908	HEPN domain-containing protein && PF05168:HEPN domain	SiRe_0947
SIRE_RS04815	249.235	261.072	212.248	180.724	308.693	258.308	212.88	235.874	241.698	280.895	226.509	265.289	-0.0645566	0.619241	0.750066	0.0645588	0.7022	0.777162	0.151305	0.311542	0.507901	0.0337143	0.856973	0.914149	nucleotidyltransferase domain-containing protein && PF01909:Nucleotidyltransferase domain	SiRe_0948
SIRE_RS04820	74.1682	78.7176	65.7639	64.9763	73.7883	62.1691	77.1946	70.93	68.496	51.4706	40.635	47.98	-0.0129986	0.941804	0.969615	-0.110455	0.567108	0.663095	-0.639272	0.00369545	0.0186079	-0.53075	0.0214033	0.0477622	ATP-binding protein && PF13173:AAA domain	SiRe_0949
SIRE_RS04825	244.059	208.803	247.639	146.734	154.582	171.122	211.286	204.206	227.225	236.059	229.482	175.252	-0.124569	0.333424	0.492689	-0.555996	0.000141918	0.000493344	-0.0165158	0.917347	0.956221	0.427178	0.0152557	0.0354098	MaoC family dehydratase && PF01575:MaoC like domain	SiRe_0950
SIRE_RS04830	74.2814	71.5502	87.6204	62.7099	58.8561	72.9673	89.0662	89.1461	92.1916	83.0587	109.882	85.49	0.212706	0.106596	0.215977	-0.251108	0.104406	0.170423	0.0299537	0.846211	0.921596	0.505313	0.00418017	0.0113164	acyl-CoA dehydrogenase family protein && PF00441:Acyl-CoA dehydrogenase, C-terminal domain|PF02770:Acyl-CoA dehydrogenase, middle domain|PF02771:Acyl-CoA dehydrogenase, N-terminal domain	SiRe_0951
SIRE_RS04835	338.708	342.757	341.058	316.518	301.435	281.001	209.071	198.603	207.597	307.074	300.313	286.786	-0.732303	6.77e-20	2.69e-18	-0.175657	0.0446925	0.0822197	0.527857	2.93e-07	4.08e-06	-0.0176568	0.870333	0.924049	TldD/PmbA family protein && PF01523:Putative modulator of DNA gyrase	SiRe_0952
SIRE_RS04840	116.515	96.4602	121.954	113.276	95.2377	109.639	73.1464	83.0671	72.4459	75.5129	90.0687	73.8953	-0.550608	1.09e-05	7.48e-05	-0.0650752	0.609463	0.700223	0.0543911	0.712366	0.839909	-0.420027	0.00488069	0.0129675	TldD/PmbA family protein && PF01523:Putative modulator of DNA gyrase	SiRe_0953
SIRE_RS04845	311.326	305.877	276.57	228.001	224.878	194.9	274.404	298.361	279.648	298.122	241.002	289.897	-0.0676116	0.435322	0.591121	-0.454338	7.9e-06	3.31e-05	-0.0512243	0.660676	0.807276	0.345856	0.00684629	0.0174561	hypothetical protein && -	SiRe_0954
SIRE_RS04850	23.1698	17.5423	25.6932	57.7388	51.6759	65.6908	26.0326	38.5029	30.5835	40.5926	48.8581	35.6221	0.518749	0.0460222	0.110453	1.40895	7.27e-10	4.83e-09	0.381549	0.125876	0.281985	-0.49775	0.0250396	0.0549738	hypothetical protein && -	SiRe_0956
SIRE_RS04855	0	0	0	0	0	0	0	0	0	0	0	0	--	--	--	--	--	--	--	--	--	--	--	--	ISH3 family transposase && PF01609:Transposase DDE domain|PF14210:Domain of unknown function (DUF4322)	SiRe_0957
SIRE_RS04860	129.428	127.454	130.324	104.969	91.4226	94.6006	86.6113	76.2229	96.2303	105.078	109.029	100.449	-0.579581	0.000625191	0.00287521	-0.403558	0.0193042	0.0401195	0.268537	0.178309	0.357331	0.103301	0.602177	0.717544	hypothetical protein && -	SiRe_0958
SIRE_RS04865	49.1217	47.5955	49.8004	56.8559	36.5715	43.5992	38.3477	47.7368	41.3302	45.4637	52.0872	45.0224	-0.200362	0.241926	0.395865	-0.0911901	0.632793	0.720607	0.149734	0.443948	0.631086	0.0505771	0.813214	0.882009	amidinotransferase && PF02274:Amidinotransferase	SiRe_0959
SIRE_RS04870	33.7708	35.6771	44.5818	36.2875	35.9633	39.8944	36.7936	31.3935	28.4175	44.078	31.6158	40.7104	-0.238425	0.224926	0.374468	-0.0115194	0.953126	0.96464	0.258828	0.239101	0.431276	0.0419361	0.844909	0.905545	MFS transporter && PF07690:Major Facilitator Superfamily	SiRe_0960
SIRE_RS04875	392.538	408.834	415.513	353.242	323.702	292.313	471.161	449.714	482.674	485.14	552.367	441.972	0.206552	0.00443822	0.0155791	-0.318329	0.000554828	0.00167387	0.0641671	0.542447	0.719514	0.600766	8.46e-07	4.82e-06	TrpB-like pyridoxal phosphate-dependent enzyme && PF00291:Pyridoxal-phosphate dependent enzyme	SiRe_0961
SIRE_RS04880	405.908	459.628	402.485	474.274	559.954	564.731	428.041	414.8	454.658	398.261	483.868	376.476	0.0343111	0.6889	0.806059	0.347088	0.000428911	0.00132894	-0.0558362	0.63479	0.788069	-0.356265	0.00619347	0.0159555	ABC transporter ATP-binding protein && PF00005:ABC transporter	SiRe_0962
SIRE_RS04885	170.828	174.176	155.886	202.475	174.307	157.606	168.4	162.757	136.299	125.67	99.7973	119.891	-0.0990874	0.423472	0.581767	0.101779	0.435307	0.542481	-0.447536	0.00467983	0.0226687	-0.638408	7.45e-05	0.000294014	ABC transporter permease && PF01061:ABC-2 type transporter	SiRe_0963
SIRE_RS04890	188.39	226.662	201.217	180.675	154.462	162.838	191.224	182.363	189.986	186.056	152.695	180.328	-0.127434	0.193854	0.337478	-0.297324	0.007811	0.0181876	-0.12952	0.290386	0.485387	0.049914	0.708027	0.800839	OFA family MFS transporter && PF07690:Major Facilitator Superfamily	SiRe_0964
SIRE_RS04895	4823.62	5308.14	4649.79	3367.05	3047.05	2987.14	5026.38	4631.03	4533.7	3895.65	3456.46	3604.35	-0.0577368	0.393615	0.553287	-0.641546	3.4e-17	3.92e-16	-0.384749	1.24e-05	0.000132341	0.209995	0.0259193	0.05649	S8 family serine peptidase && PF09286:Pro-kumamolisin, activation domain	SiRe_0965
SIRE_RS04900	110.393	114.229	92.4955	91.5874	90.9217	78.4786	110.718	102.471	117.479	104.282	95.8208	98.8919	0.0607999	0.615019	0.747351	-0.271242	0.045664	0.0837792	-0.156394	0.248451	0.439918	0.186976	0.204612	0.316886	MFS transporter && PF07690:Major Facilitator Superfamily	SiRe_0966
SIRE_RS04905	50.4638	58.6882	55.3481	58.5901	60.0226	63.2978	63.4334	47.5976	55.2551	46.2756	55.1609	46.9709	0.0164457	0.916026	0.954502	0.158017	0.30165	0.405797	-0.175644	0.33379	0.528597	-0.305417	0.0821308	0.14982	cation:proton antiporter && PF00999:Sodium/hydrogen exchanger family	SiRe_0967
SIRE_RS04910	12.2976	8.39055	7.82862	17.4314	15.9583	9.00709	15.6838	9.40859	7.33846	7.23553	4.62007	8.88049	0.180065	0.704603	0.815881	0.572347	0.213807	0.308794	-0.652606	0.240642	0.432811	-1.03412	0.0488301	0.0975884	hypothetical protein && -	SiRe_0968
SIRE_RS04915	12.1446	8.83855	7.85393	95.636	95.8188	96.4614	11.8687	4.5884	4.60136	5.37439	7.6043	9.74443	-0.459572	0.366494	0.525016	3.32331	1.88e-37	5.35e-36	0.101715	0.862352	0.926351	-3.67401	3.7e-35	2.28e-33	hypothetical protein && -	SiRe_0969
SIRE_RS04920	312.512	402.154	368.698	1693.61	1632.53	1621.37	333.273	325.088	342.955	290.407	283.387	277.283	-0.11201	0.249599	0.403925	2.20284	7.21e-126	9.76e-124	-0.245959	0.0179376	0.0663924	-2.54996	2.64e-156	1.43e-153	CoB--CoM heterodisulfide reductase iron-sulfur subunit B family protein && PF02754:Cysteine-rich domain	SiRe_0970
SIRE_RS04925	175.144	202.003	209.451	705.129	633.118	630.87	158.515	153.203	179.609	127.608	123.677	122.592	-0.254266	0.0356361	0.0901383	1.75828	1.06e-63	6.13e-62	-0.405441	0.00501972	0.0240353	-2.40707	2.89e-87	7.85e-85	4Fe-4S dicluster domain-containing protein && PF13183:4Fe-4S dicluster domain	SiRe_0971
SIRE_RS04930	235.435	265.583	239.803	669.293	707.712	827.193	240.67	227.269	223.451	158.176	176.409	173.793	-0.0984244	0.342429	0.501116	1.5852	4.5e-52	2e-50	-0.455	0.000456151	0.00324216	-2.12788	3.97e-62	5.14e-60	hypothetical protein && -	SiRe_0972
SIRE_RS04935	356.676	399.663	418.936	1282.64	1181.31	1354.97	345.751	349.279	354.675	281.499	326.394	258.539	-0.161967	0.0542882	0.127074	1.71095	5.53e-85	4.99e-83	-0.288842	0.0101046	0.0420437	-2.15059	2.95e-76	5.73e-74	CoB--CoM heterodisulfide reductase iron-sulfur subunit A family protein && PF07992:Pyridine nucleotide-disulphide oxidoreductase	SiRe_0973
SIRE_RS04940	589.173	726.425	733.618	1774.81	1772.16	1973.44	556.456	563.971	549.313	493.536	507.746	456.025	-0.294411	0.000637424	0.00292105	1.4404	8.01e-55	3.81e-53	-0.208038	0.0237984	0.0821324	-1.93231	1.03e-83	2.55e-81	heterodisulfide reductase subunit B && PF02754:Cysteine-rich domain	SiRe_0974
SIRE_RS04945	197.751	212.788	199.978	314.902	346.388	402.953	126.575	150.842	154.164	109.129	127.187	121.088	-0.498868	9.55e-06	6.62e-05	0.814308	1.86e-13	1.63e-12	-0.283851	0.0523407	0.149231	-1.58621	1.19e-29	5.12e-28	4Fe-4S dicluster domain-containing protein && PF13534:4Fe-4S dicluster domain	SiRe_0975
SIRE_RS04950	7.36341	1.33973	1.33929	10.4373	7.6442	4.31451	2.5906	1.2519	3.7663	2.66608	1.38317	6.64666	-0.417301	0.752665	0.84761	1.13878	0.283794	0.38716	0.486824	0.723436	0.845413	-1.0626	0.326788	0.459736	sulfurtransferase TusA family protein && -	SiRe_0976
SIRE_RS04955	619.217	675.975	626.787	826.831	864.272	945.686	712.577	683.771	749.259	563.877	690.114	623.623	0.159783	0.0636418	0.144284	0.468271	5.68e-07	2.74e-06	-0.20402	0.0751981	0.193708	-0.501015	4.19e-05	0.000172616	DsrE/DsrF/DrsH-like family protein && PF13686:DsrE/DsrF/DrsH-like family	SiRe_0977
SIRE_RS04960	296.734	343.37	321.399	409.042	402.005	487.7	340.596	306.481	341.497	229.651	284.272	243.476	0.0413717	0.71647	0.823774	0.446463	0.000248202	0.000819645	-0.396106	0.00554241	0.0259923	-0.789882	1.41e-07	9.02e-07	DsrE family protein && PF02635:DsrE/DsrF-like family	SiRe_0978
SIRE_RS04965	53.0462	54.9888	61.7814	83.4049	111.619	117.798	27.7589	35.9233	37.3928	29.5361	36.9269	25.5911	-0.746707	4.71e-06	3.47e-05	0.895348	2.12e-09	1.35e-08	-0.148036	0.493585	0.675616	-1.778	1.54e-20	3.32e-19	NAD(P)/FAD-dependent oxidoreductase && PF07992:Pyridine nucleotide-disulphide oxidoreductase|PF02852:Pyridine nucleotide-disulphide oxidoreductase, dimerisation domain	SiRe_0979
SIRE_RS04970	44.4498	59.1113	56.4461	75.6069	75.5098	103.232	33.2671	31.328	42.991	54.4271	50.0977	43.7707	-0.569805	0.0441939	0.106761	0.684943	0.00580564	0.0139997	0.451145	0.149065	0.314694	-0.792832	0.0032686	0.00913058	hypothetical protein && -	SiRe_0980
SIRE_RS04975	127.048	122.445	116.604	132.615	162.907	173.18	101.553	82.4244	92.4456	95.2733	63.5074	80.613	-0.405809	0.00845004	0.0274228	0.370357	0.0144432	0.0311652	-0.217679	0.28983	0.485387	-0.982212	5.77e-07	3.36e-06	thioredoxin family protein && PF13192:Thioredoxin domain	SiRe_0981
SIRE_RS04980	109.271	101.891	87.7796	76.3677	74.6798	139.612	73.6838	97.5333	93.1513	98.9096	82.1032	106.854	-0.17666	0.368307	0.526153	-0.0250094	0.916112	0.940421	0.11188	0.615571	0.775724	-0.0306672	0.907268	0.946987	hypothetical protein && -	SiRe_0983
SIRE_RS04985	1675.94	1881.49	1787.63	1292.96	1340.08	1244.52	1952.5	1933.91	2042.28	2146.93	2079.61	2147.11	0.150332	0.0201181	0.0558504	-0.451881	1.43e-09	9.38e-09	0.0931162	0.250447	0.441893	0.706314	8.21e-16	1.19e-14	DUF1641 domain-containing protein && PF07849:Protein of unknown function (DUF1641)	SiRe_0982
SIRE_RS04990	10.3428	18.1908	15.6766	52.5335	51.1808	58.2458	14.8585	16.7052	12.6378	14.3552	13.5998	10.5809	0.00504266	0.986667	0.990923	1.89043	1.6e-16	1.73e-15	-0.210398	0.519205	0.701122	-2.08362	1.15e-17	1.95e-16	histone deacetylase family protein && PF00850:Histone deacetylase domain	SiRe_0984
SIRE_RS04995	18.8161	17.0528	22.0839	34.7227	39.8044	29.539	15.7379	15.5727	18.8853	13.1114	11.2037	11.1522	-0.206796	0.472022	0.623536	0.854706	0.000925581	0.00266363	-0.512341	0.142732	0.306426	-1.56226	2.34e-07	1.45e-06	hypothetical protein && -	SiRe_0985
SIRE_RS05000	75.6841	86.0127	84.7518	141.304	128.41	146.938	95.3812	102.844	99.9568	96.3198	95.804	73.7213	0.27682	0.0277862	0.0727063	0.769225	1.55e-09	1.01e-08	-0.177976	0.246123	0.43827	-0.659292	2.16e-05	9.44e-05	radical SAM protein && PF04055:Radical SAM superfamily	SiRe_0986
SIRE_RS05005	70.44	72.9441	62.1439	115.242	97.5926	113.02	60.7976	59.0962	73.0688	62.9266	66.0348	58.1165	-0.0904173	0.564888	0.702028	0.674907	4.49e-06	1.95e-05	-0.0564972	0.753183	0.863287	-0.811022	1.2e-06	6.64e-06	radical SAM protein && PF04055:Radical SAM superfamily	SiRe_0987
SIRE_RS05010	116.118	113.865	128.607	193.181	189.523	192.465	93.6671	117.569	119.375	109.541	100.021	98.937	-0.116062	0.360968	0.520569	0.692478	5.89e-10	3.95e-09	-0.11158	0.452007	0.637398	-0.909444	2.67e-12	2.87e-11	lipoate--protein ligase family protein && PF03099:Biotin/lipoate A/B protein ligase family	SiRe_0988
SIRE_RS05015	819.618	834.537	826.566	788.152	778.969	747.05	907.722	891.698	801.056	1035.88	899.907	879.469	0.0687666	0.401673	0.560184	-0.089609	0.293029	0.397573	0.102825	0.345857	0.537719	0.272186	0.01448	0.0338846	CoA-binding protein && PF13380:CoA binding domain	SiRe_0989
SIRE_RS05020	836.075	829.386	707.073	1405.26	1472.76	1534.15	879.636	849.256	978.768	1040.24	1035.34	907.554	0.191061	0.0467064	0.11168	0.906565	4.54e-22	6.88e-21	0.128105	0.250232	0.441825	-0.57578	1.94e-07	1.22e-06	MarR family transcriptional regulator && PF01978:Sugar-specific transcriptional regulator TrmB	SiRe_0990
SIRE_RS05025	849.977	814.493	882.486	669.689	679.011	753.924	996.145	812.369	876.363	869.877	859.787	828.742	0.0760361	0.448083	0.60274	-0.264842	0.011101	0.0248237	-0.0809258	0.495165	0.676672	0.271251	0.0256657	0.0559867	sulfurtransferase TusA family protein && -	SiRe_0991
SIRE_RS05030	2448.07	2245.28	1882.08	1813.86	1900.79	1679.88	2796.18	2358.04	2602.78	1830.46	1457.37	1246.82	0.238977	0.0105312	0.0325395	-0.273956	0.00526262	0.0128043	-0.786516	1.05e-09	1.93e-08	-0.261261	0.0524757	0.103354	MarR family transcriptional regulator && PF01978:Sugar-specific transcriptional regulator TrmB	SiRe_0993
SIRE_RS05035	226.068	176.779	200.342	264.763	251.667	292.169	179.378	171.732	209.941	220.307	177.994	213.615	-0.105615	0.484155	0.634072	0.432906	0.00302193	0.0077937	0.11452	0.499144	0.680256	-0.413692	0.0106626	0.0258989	hypothetical protein && -	SiRe_0994
SIRE_RS05040	47.5944	45.3802	36.1608	18.7872	24.0167	21.8863	43.8754	43.6343	32.0478	26.1761	24.4444	30.6713	-0.111629	0.662767	0.787264	-0.982703	0.00121909	0.00339989	-0.566903	0.0666559	0.178866	0.315942	0.377613	0.511617	hypothetical protein && -	SiRe_0995
SIRE_RS05045	104.341	121.601	116.176	164.887	133.497	138.799	79.6197	95.6503	74.2843	73.5158	78.664	72.5476	-0.452801	0.0138982	0.04098	0.362809	0.0346506	0.0661136	-0.163302	0.46289	0.643875	-0.968727	1.62e-06	8.8e-06	glycine cleavage system protein H && PF01597:Glycine cleavage H-protein	SiRe_0996
SIRE_RS05050	94.8461	129.425	97.5346	155.123	162.464	91.9109	59.6789	87.449	73.702	63.399	45.2258	48.4048	-0.539375	0.0169844	0.0484197	0.357376	0.12248	0.196142	-0.503529	0.07988	0.203095	-1.38971	5.53e-07	3.24e-06	hypothetical protein && -	SiRe_0997
SIRE_RS05055	38.5559	42.09	34.0617	27.8833	31.3674	23.9745	28.7905	38.2605	26.5629	37.8914	27.1962	43.4681	-0.291226	0.139274	0.263244	-0.452577	0.0270742	0.0536334	0.203216	0.393821	0.583981	0.373982	0.121377	0.207226	MFS transporter && PF07690:Major Facilitator Superfamily	SiRe_0998
SIRE_RS05060	492.385	486.809	436.971	319.996	298.595	369.072	530.48	446.366	369.696	457.134	442.911	672.22	-0.0724292	0.573768	0.710669	-0.507815	5.72e-05	0.000209927	0.213407	0.225466	0.414507	0.658718	0.000179089	0.000661789	hypothetical protein && -	SiRe_0999
SIRE_RS05065	1432.84	1275.93	1283.99	1527.93	1495.71	1435.21	1763.14	1569.38	1828.83	1488.89	1785.58	1482.23	0.370272	8.43e-06	5.86e-05	0.169761	0.0440815	0.0813165	-0.129402	0.236459	0.428668	0.08331	0.45878	0.59182	MarR family transcriptional regulator && PF01978:Sugar-specific transcriptional regulator TrmB	SiRe_1000
SIRE_RS05070	226.068	176.779	204.717	279.535	241.68	217.952	189.532	139.021	168.937	139.324	126.493	164.987	-0.290466	0.155731	0.284149	0.288901	0.140701	0.219733	-0.217357	0.373791	0.563728	-0.786299	0.000546539	0.00179191	TRASH domain-containing protein && -	NA
SIRE_RS05075	1707.44	1621.38	1774.01	1208.73	1167.94	1370.49	1782.6	1697.02	1832.42	1844.07	2145.17	1852.66	0.0581813	0.44423	0.600059	-0.434434	1.92e-06	8.76e-06	0.12555	0.2154	0.403011	0.629629	7.59e-08	5.02e-07	hypothetical protein && -	SiRe_1001
SIRE_RS05080	161.66	157.844	117.249	202.104	115.08	203.566	208.779	139.302	96.5543	78.5283	115.432	158.795	0.025505	0.913041	0.952931	0.262398	0.231382	0.329088	-0.343918	0.232857	0.423975	-0.572001	0.037706	0.0783176	hypothetical protein && -	SiRe_1002
SIRE_RS05085	889.523	779.228	778.973	874.512	941.154	965.002	760.158	717.022	702.646	638.105	638.247	617.574	-0.167298	0.0544006	0.127074	0.195287	0.0331768	0.0637636	-0.214307	0.0370851	0.115156	-0.565354	1.31e-07	8.41e-07	DUF2258 domain-containing protein && PF10015:Uncharacterized protein conserved in archaea (DUF2258)	SiRe_1003
SIRE_RS05090	23.7624	25.5082	19.8812	20.7707	26.1486	20.4209	25.0803	29.4919	19.0416	12.4754	11.159	11.5827	0.0914217	0.739213	0.837948	-0.0259174	0.927917	0.948707	-1.07515	0.00181096	0.0102106	-0.946225	0.00696425	0.0177071	hypothetical protein && -	SiRe_1004
SIRE_RS05095	746.706	742.764	789.412	636.042	633.792	635.397	841.684	908.961	925.428	1022.24	1117.75	974.996	0.232283	0.000417804	0.00199988	-0.24763	0.00031681	0.00100919	0.207503	0.0216129	0.0765916	0.698901	1.87e-13	2.24e-12	aconitate hydratase AcnA && PF00694:Aconitase C-terminal domain|PF00330:Aconitase family (aconitate hydratase)	SiRe_1005
SIRE_RS05100	142.443	161.117	176.124	156.818	186.774	178.164	124.669	144.351	147.63	169.967	184.267	180.896	-0.201758	0.0695471	0.154949	0.133814	0.247403	0.346774	0.349477	0.00382144	0.0189486	0.0247924	0.841284	0.902422	DUF402 domain-containing protein && PF04167:Protein of unknown function (DUF402)	SiRe_1006
SIRE_RS05105	36.1967	46.5919	40.0913	66.623	63.9371	48.7492	35.9235	42.9863	30.9492	33.4492	32.2714	50.3268	-0.158503	0.525428	0.671419	0.554729	0.0188448	0.039346	0.0690124	0.813356	0.897441	-0.634856	0.0190899	0.0430949	hypothetical protein && -	SiRe_1007
SIRE_RS05110	448.762	444.04	470.944	264.796	239.871	222.894	234.072	218.776	253.024	274.617	258.772	269.049	-0.949771	8.22e-30	8.49e-28	-0.897183	8.1e-22	1.19e-20	0.173814	0.110518	0.257353	0.131799	0.254844	0.376858	VWA domain-containing protein && PF13519:von Willebrand factor type A domain	SiRe_1008
SIRE_RS05115	399.097	375.793	453.617	236.405	227.033	232.983	73.8321	95.019	96.0407	111.576	131.539	115.652	-2.21231	2.94e-75	8.42e-73	-0.808724	1.53e-14	1.45e-13	0.425409	0.00959439	0.0405941	-0.967549	1.61e-12	1.79e-11	metallophosphoesterase && PF00149:Calcineurin-like phosphoesterase	SiRe_1009
SIRE_RS05120	931.753	962.122	1099.36	561.593	528.525	484.36	0.502007	1.45556	1.94622	0.516633	4.82454	2.57598	-9.57301	3.83e-76	1.24e-73	-0.917151	6.8e-21	9.64e-20	1.00256	0.381689	0.571395	-7.65941	1.29e-83	2.92e-81	FHA domain-containing protein && PF00498:FHA domain|PF13240:zinc-ribbon domain	SiRe_1010
SIRE_RS05125	273.158	302.451	320.281	125.511	136.324	141.617	342.09	351.646	333.555	153.345	157.542	148.394	0.198648	0.023126	0.0624766	-1.13836	6.83e-26	1.23e-24	-1.17307	1.29e-27	5.68e-26	0.174964	0.180148	0.285957	VWA domain-containing protein && PF00092:von Willebrand factor type A domain	SiRe_1011
SIRE_RS05130	216.563	245.574	213.443	113.455	109.764	83.5866	234.025	209.063	212.625	115.689	97.4864	112.92	-0.0420062	0.674098	0.794506	-1.13036	1.58e-17	1.91e-16	-1.0185	1.53e-14	4e-13	0.0798531	0.630975	0.740816	tRNA (guanine-N1)-methyltransferase && -	SiRe_1012
SIRE_RS05135	145.358	142.302	117.693	98.3668	112.153	146.164	189.053	167.412	193.787	215.953	307.572	241.763	0.440471	0.00862735	0.0279279	-0.168794	0.410686	0.517514	0.463938	0.0099846	0.041822	1.08576	3.45e-07	2.09e-06	hypothetical protein && -	SiRe_1013
SIRE_RS05140	332.97	368.343	334.708	285.244	265.291	232.983	280.211	272.059	297.216	310.761	334.744	287.136	-0.285297	0.00208606	0.00804491	-0.393377	0.000297586	0.000954813	0.122942	0.290574	0.485387	0.242358	0.0640574	0.122133	CoA-transferase subunit beta && PF01144:Coenzyme A transferase	SiRe_1014
SIRE_RS05145	237.557	241.388	226.788	279.589	261.811	227.938	209.426	199.614	241.014	236.783	214.369	204.33	-0.118036	0.264005	0.418077	0.133941	0.231578	0.329193	0.000559843	0.996569	0.997364	-0.240342	0.0730439	0.136132	CoA transferase subunit A && PF01144:Coenzyme A transferase	SiRe_1015
SIRE_RS05150	411.825	293.844	279.659	259.849	277.425	295.011	367.899	310.137	385.63	339.354	296.097	307.646	0.109083	0.434607	0.590772	-0.232358	0.110043	0.178014	-0.184603	0.1701	0.345572	0.168142	0.221809	0.338314	MarR family transcriptional regulator && PF01047:MarR family	SiRe_1016
SIRE_RS05155	102.645	96.2789	104.948	109.827	98.6964	126.418	169.869	149.945	147.311	189.162	169.319	190.794	0.620335	1.43e-08	1.53e-07	0.151703	0.235826	0.333829	0.222779	0.0673718	0.179634	0.701511	3.7e-07	2.22e-06	ABC transporter permease && PF12704:MacB-like periplasmic core domain|PF02687:FtsX-like permease family	SiRe_1017
SIRE_RS05160	146.374	183.156	165.578	141.578	139.834	135.442	199.924	194.438	200.826	250.051	223.805	239.308	0.267113	0.00232759	0.00881817	-0.236919	0.0164241	0.0348823	0.24963	0.00895249	0.0387273	0.764077	1.19e-13	1.45e-12	COG1361 S-layer family protein && -	SiRe_1018
SIRE_RS05165	227.402	209.353	224.645	196.392	183.562	214.427	305.009	280.431	292.922	375.051	404.522	390.206	0.40917	4.99e-05	0.00030288	-0.143108	0.224515	0.320837	0.401989	0.000305773	0.00229696	0.96532	2.38e-14	3.05e-13	ABC transporter ATP-binding protein && PF00005:ABC transporter	SiRe_1019
SIRE_RS05170	536.926	567.164	514.926	419.868	435.647	391.266	644.337	578.41	633.169	809.581	694.828	758.319	0.19772	0.00680356	0.022826	-0.36572	9.32e-06	3.85e-05	0.274692	0.00501859	0.0240353	0.849135	2.17e-16	3.28e-15	fumarate hydratase && PF10415:Fumarase C C-terminus|PF00206:Lyase	SiRe_1020
SIRE_RS05175	94.596	74.6789	62.9898	108.329	107.191	129.644	61.485	62.6958	62.8729	67.9206	57.8254	108.834	-0.313811	0.11015	0.220813	0.582026	0.001766	0.00479509	0.317369	0.194669	0.375597	-0.569219	0.0139799	0.0330125	hypothetical protein && -	SiRe_1021
SIRE_RS05180	124.854	135.43	115.425	197.265	163.464	199.434	173.746	161.435	156.196	177.081	189.118	200.708	0.387981	0.0148748	0.0433418	0.586739	0.000448603	0.00138678	0.195262	0.240051	0.432367	0.00683099	0.968453	0.98024	CBS domain-containing protein && PF00571:CBS domain	SiRe_1022
SIRE_RS05185	435.011	383.654	428.649	420.841	429.043	413.391	348.184	345.042	389.212	385.562	489.788	379.248	-0.204626	0.0306766	0.0790666	0.0287685	0.764789	0.828419	0.201014	0.113975	0.262496	-0.0200988	0.87758	0.928179	DsbA family protein && PF01323:DSBA-like thioredoxin domain	SiRe_1023
SIRE_RS05190	1647.34	1705.76	1497.9	928.864	741.662	692.943	1125.1	995.182	1105.72	616.646	590.468	514.994	-0.587756	1.56e-16	4.24e-15	-1.02635	6.29e-25	1.08e-23	-0.917312	1.53e-20	5.25e-19	-0.466814	0.00018456	0.000678803	APC family permease && PF13520:Amino acid permease	SiRe_1024
SIRE_RS05195	1242.57	1305.96	1058.64	751.487	755.827	726.399	1267.47	1094.46	1291	1076.66	1163.51	957.945	0.0189626	0.834192	0.902396	-0.679987	2.49e-13	2.17e-12	-0.203553	0.0626135	0.170758	0.507519	6.01e-06	2.95e-05	type 1 glutamine amidotransferase && PF01965:DJ-1/PfpI family	SiRe_1025
SIRE_RS05200	495.373	558.867	567.724	418.015	503.6	521.3	221.205	256.889	270.326	280.739	351.982	279.06	-1.1141	2.96e-21	1.39e-19	-0.155261	0.188215	0.277456	0.272496	0.0823973	0.208402	-0.674365	1.14e-05	5.36e-05	LysR family transcriptional regulator && PF00126:Bacterial regulatory helix-turn-helix protein, lysR family	SiRe_1026
SIRE_RS05205	172.195	182.938	187.325	125.504	126.204	107.898	45.0064	42.9442	39.1757	36.5822	45.9166	35.3036	-2.09269	1.92e-63	4.95e-61	-0.583314	4.35e-07	2.12e-06	-0.122281	0.541555	0.719303	-1.62018	4.78e-21	1.08e-19	5-(carboxyamino)imidazole ribonucleotide synthase && PF02222:ATP-grasp domain	SiRe_1027
SIRE_RS05210	21.8818	19.7925	25.2443	30.1304	23.3653	25.6428	21.7757	10.8419	15.989	16.9774	19.7297	12.8669	-0.463398	0.222972	0.372825	0.248986	0.465766	0.572276	0.0169226	0.969941	0.981605	-0.683544	0.0820976	0.14982	5-(carboxyamino)imidazole ribonucleotide mutase && PF00731:AIR carboxylase	SiRe_1028
SIRE_RS05215	254.545	253.327	231.192	97.9397	115.31	84.7907	301.686	286.923	295.402	160.371	156.851	137.684	0.25875	0.00378757	0.013591	-1.29957	2.76e-24	4.56e-23	-0.970279	2.44e-16	7.28e-15	0.600328	0.000147783	0.000555567	FAD-binding oxidoreductase && PF01565:FAD binding domain	SiRe_1029
SIRE_RS05220	141.261	163.348	135.888	106.79	127.747	76.0261	96.0841	113.145	104.901	57.9663	87.2706	91.8079	-0.485652	0.0119682	0.0361991	-0.494835	0.0265006	0.0526127	-0.417886	0.107817	0.253525	-0.397719	0.163986	0.265148	transcriptional regulator && -	SiRe_1030
SIRE_RS05225	22.5543	35.5646	22.1827	16.9716	19.4253	11.4208	23.2175	27.2682	28.1998	22.3817	16.0052	25.0339	-0.0252119	0.914236	0.953407	-0.737952	0.00968337	0.0220358	-0.321038	0.220072	0.407198	0.40093	0.198178	0.30868	hypothetical protein && -	SiRe_1031
SIRE_RS05230	608.445	606.68	648.71	693.171	650.763	799.023	617.546	607.061	644.265	617.422	642.895	484.903	0.00447187	0.958659	0.976832	0.212533	0.0358329	0.0679996	-0.110915	0.372554	0.563599	-0.307404	0.0271053	0.0587983	glycine cleavage system protein H && PF01597:Glycine cleavage H-protein	SiRe_1032
SIRE_RS05235	280.883	291.845	317.762	350.148	347.551	371.694	273.877	285.975	292.325	225.073	223.463	207.43	-0.0625671	0.470001	0.622486	0.275284	0.0026301	0.00686819	-0.389188	0.000252638	0.00192819	-0.716179	8.76e-11	8.13e-10	ligase && PF10437:Bacterial lipoate protein ligase C-terminus	SiRe_1033
SIRE_RS05240	126.348	110.546	120.142	121.809	177.653	160.584	135.317	106.616	90.7608	75.1798	64.3949	93.0843	-0.102688	0.518958	0.667121	0.379428	0.0156535	0.0334568	-0.525874	0.010023	0.041913	-0.996273	4.34e-07	2.57e-06	hypothetical protein && -	SiRe_1034
SIRE_RS05245	118.213	144.69	139.757	116.785	145.033	135.382	159.742	134.291	121.845	100.194	118.093	129.987	0.048241	0.788989	0.8714	-0.00469637	0.980142	0.985602	-0.266693	0.203682	0.386482	-0.202421	0.34415	0.477977	hypothetical protein && -	SiRe_1035
SIRE_RS05250	125.151	128.816	135.798	87.1779	95.327	129.063	112.468	115.265	119.98	118.075	105.588	110	-0.163601	0.307721	0.465642	-0.307085	0.104198	0.170287	-0.0707428	0.705287	0.838075	0.0832744	0.698217	0.793707	OsmC family protein && PF02566:OsmC-like protein	SiRe_1036
SIRE_RS05255	114.083	109.246	117.947	90.7836	73.9692	84.4369	99.2861	107.529	114.657	77.5401	83.4635	74.4337	-0.0855289	0.603315	0.737005	-0.445244	0.0163813	0.0348472	-0.461397	0.0210531	0.0750314	-0.0912655	0.677523	0.77866	hypothetical protein && -	SiRe_1037
SIRE_RS05265	8.05995	4.39937	8.79587	0	0	18.8905	8.50698	41.1096	16.4903	13.1323	27.2522	13.0957	1.63784	0.152875	0.281308	-0.125219	0.942138	0.957322	-0.32422	0.748514	0.861478	1.43587	0.321323	0.453221	tRNA-Ala && -	SiRe_t0002
SIRE_RS05270	18.7485	16.8426	25.7885	32.6653	20.9232	24.7173	14.0167	13.3478	10.3888	18.4557	20.6905	11.6349	-0.701011	0.00438512	0.0154558	0.357305	0.12418	0.198395	0.414546	0.151414	0.318304	-0.632554	0.0187296	0.0424579	ammonium transporter && PF00909:Ammonium Transporter Family	SiRe_1039
SIRE_RS05275	0	0	0	14.7457	4.31986	0	3.65998	0	0	15.0665	7.81651	15.0246	--	--	--	3.22332	0.190351	0.280147	3.29047	0.0697799	0.183777	1.03146	0.466776	0.597315	- && -	SiRe_t0003
SIRE_RS05280	2129.76	2351.08	2214.6	2218.91	2050.17	2027.72	2124.86	2085.47	2142.94	2688.96	2451.04	2503.99	-0.0748613	0.210276	0.358567	-0.077583	0.278283	0.381371	0.255384	0.00177107	0.0100081	0.268932	0.00298818	0.00843393	peptide transporter && PF02516:Oligosaccharyl transferase STT3 subunit	SiRe_1041
SIRE_RS05285	540.629	618.742	620.443	543.839	619.18	782.742	552.207	617.317	576.244	611.866	670.254	670.613	-0.0258828	0.836732	0.904388	0.14301	0.334185	0.438468	0.150037	0.286938	0.482095	-0.00867584	0.957815	0.975034	RNA-protein complex protein Nop10 && -	SiRe_1042
SIRE_RS05290	691.374	724.265	832.917	721.406	671.59	792.754	618.513	689.317	732.017	769.584	836.708	740.827	-0.139993	0.124718	0.24215	-0.0304335	0.752934	0.817868	0.190795	0.0642942	0.174394	0.091868	0.404559	0.540609	translation initiation factor IF-2 subunit alpha && PF00575:S1 RNA binding domain|PF07541:Eukaryotic translation initiation factor 2 alpha subunit	SiRe_1043
SIRE_RS05295	935.32	1169.03	1068.39	828.343	827.45	1037.83	999.913	1032.47	1060.04	994.691	1037.19	1013.13	-0.0350884	0.733541	0.834451	-0.22333	0.0710909	0.123407	-0.0337869	0.764676	0.871682	0.164436	0.223754	0.340327	30S ribosomal protein S27e && -	SiRe_1044
SIRE_RS05300	1776.88	1862.89	1890.53	1416.38	1506.67	1731.6	1633.9	1734.43	1953.3	1656.76	2337.6	1876.48	-0.0547567	0.509491	0.657902	-0.23687	0.0104001	0.0234305	0.130141	0.31075	0.506939	0.324257	0.0199039	0.0447468	50S ribosomal protein L44e && -	SiRe_1045
SIRE_RS05305	169.383	169.916	186.989	206.721	202.048	240.647	171.874	172.119	164.577	195.352	201.224	199.059	-0.0485563	0.71854	0.825026	0.315616	0.0249512	0.0499024	0.216542	0.145577	0.309799	-0.137014	0.373227	0.506456	hypothetical protein && -	SiRe_1046
SIRE_RS05310	220.735	218.347	237.612	198.798	200.532	195.678	188.601	210.773	232.874	231.937	240.659	206.894	-0.0972654	0.342769	0.501129	-0.174829	0.0851504	0.143668	0.0920884	0.458762	0.640887	0.180991	0.140584	0.234565	DNA primase small subunit PriS && PF01896:Eukaryotic and archaeal DNA primase small subunit	SiRe_1047
SIRE_RS05315	345.496	382.018	381.893	331.639	314.121	306.856	351.011	359.447	348.475	357.727	364.802	335.721	-0.06591	0.456158	0.609198	-0.209362	0.0338465	0.0648207	-0.0126279	0.905853	0.948575	0.141702	0.219729	0.336086	DNA polymerase sliding clamp && PF02747:Proliferating cell nuclear antigen, C-terminal domain|PF00705:Proliferating cell nuclear antigen, N-terminal domain	SiRe_1048
SIRE_RS05320	32.6176	30.5206	34.7483	33.5747	36.2801	45.0495	46.3121	44.7602	49.2562	57.3624	60.3947	51.7349	0.519921	0.0111374	0.0340377	0.245751	0.289458	0.393697	0.260486	0.199285	0.381685	0.545503	0.0157997	0.0364238	ATP/GTP-binding protein && PF03029:Conserved hypothetical ATP binding protein	SiRe_1049
SIRE_RS05325	128.343	143.452	141.176	110.503	110.689	99.3371	155.223	173.636	185.271	186.37	219.469	183.639	0.317773	0.00576283	0.0196149	-0.355205	0.00642296	0.0153254	0.185284	0.163501	0.335151	0.86961	2.18e-09	1.79e-08	ribose-phosphate pyrophosphokinase && PF13793:N-terminal domain of ribose phosphate pyrophosphokinase|PF00156:Phosphoribosyl transferase domain	SiRe_1050
SIRE_RS05330	85.7496	127.586	120.266	159.361	162.213	158.176	95.5336	114.039	98.1164	121.43	127.07	107.332	-0.113578	0.450529	0.605084	0.536712	0.000198942	0.000667578	0.197454	0.18245	0.363307	-0.44184	0.00146112	0.00439793	methyltransferase && PF01170:Putative RNA methylase family UPF0020	SiRe_1051
SIRE_RS05335	222.642	205.143	228.853	315.103	344.366	282.452	172.111	166.691	182.485	208.557	197.599	194.702	-0.332923	0.00118405	0.00499977	0.531048	1.15e-06	5.43e-06	0.193562	0.11042	0.257353	-0.658761	1.32e-07	8.46e-07	ribonuclease Z && PF12706:Beta-lactamase superfamily domain	SiRe_1052
SIRE_RS05340	112.342	124.126	121.114	148.625	156.067	135.641	87.6723	128.491	121.192	179.714	158.079	190.277	-0.0815887	0.646079	0.774926	0.311337	0.0569008	0.10144	0.634937	0.000763457	0.00498832	0.252336	0.139993	0.233867	hypothetical protein && PF01877:RNA binding	SiRe_1053
SIRE_RS05345	38.9209	26.9859	40.7526	46.9679	43.8996	62.2522	24.9808	33.2647	27.4402	55.9877	42.0878	48.9954	-0.31635	0.251089	0.404881	0.533119	0.0389871	0.0729626	0.767802	0.00504733	0.0241214	-0.0723239	0.777384	0.853709	nucleoside monophosphate kinase && PF13238:AAA domain	SiRe_1054
SIRE_RS05350	264.573	308.302	274.822	273.859	302.287	290.333	234.051	239.729	245.621	292.367	311.979	291.553	-0.235131	0.0278782	0.0727993	0.0442186	0.69573	0.77356	0.304894	0.0122227	0.0488325	0.0368204	0.770557	0.848507	RNA 2'%2C3'-cyclic phosphodiesterase && PF02834:LigT like Phosphoesterase	SiRe_1055
SIRE_RS05355	173.299	185.505	182.555	179.797	189.202	190.674	155.22	183.902	187.622	174.906	171.446	177.548	-0.0381464	0.704532	0.815881	0.0599178	0.542187	0.641154	-0.0192324	0.872535	0.931737	-0.106578	0.356086	0.488875	CCA tRNA nucleotidyltransferase && PF01909:Nucleotidyltransferase domain|PF09249:tRNA nucleotidyltransferase, second domain	SiRe_1056
SIRE_RS05360	148.115	177.969	184.42	176.13	169.655	191.046	150.559	147.035	147.959	168.443	175.337	148.054	-0.194455	0.137019	0.259934	0.0848975	0.53445	0.63532	0.130635	0.373871	0.563728	-0.137835	0.363046	0.495361	serine/threonine protein kinase && -	SiRe_1057
SIRE_RS05365	934.737	897.897	981.59	459.074	271.64	492.271	2264.23	1718.96	1807.46	721.003	1393.23	708.577	1.04101	2.12e-21	1.01e-19	-1.19334	4.36e-13	3.72e-12	-1.04916	0.00245049	0.0133368	1.19783	0.00496129	0.0131559	hypothetical protein && -	SiRe_1058%2CSiRe_nc0022
SIRE_RS05370	24.5953	36.9184	20.1307	17.4314	34.4698	10.8085	51.9189	6.27239	28.3055	33.3948	90.0913	53.2829	0.0816713	0.911477	0.951684	-0.366777	0.63535	0.722582	1.02176	0.136273	0.297062	1.48705	0.0340417	0.0717807	- && -	SiRe_t0004
SIRE_RS05375	26.6169	18.9758	21.9336	205.581	209.1	197.336	18.9199	19.3941	16.6705	35.4021	26.9378	27.6545	-0.298628	0.368811	0.526581	3.18593	4.07e-59	2.08e-57	0.699633	0.0381653	0.117782	-2.77553	1.15e-43	9.81e-42	hypothetical protein && -	SiRe_1060
SIRE_RS05380	18.1237	11.9909	13.4854	29.9712	27.7092	20.5952	20.5781	15.9669	15.4502	8.65004	6.18987	12.1953	0.250042	0.373616	0.530747	0.848168	0.00178261	0.00483213	-0.951515	0.00651527	0.02983	-1.53955	2.5e-06	1.31e-05	hypothetical protein && -	SiRe_1061
SIRE_RS05385	18.4265	20.1155	19.0506	50.1755	39.8692	41.4824	24.0547	18.7968	16.8657	14.2213	15.3026	22.0604	0.0525903	0.869786	0.924618	1.19994	1.21e-05	4.92e-05	-0.220502	0.552648	0.725205	-1.3579	1.27e-05	5.85e-05	ABC transporter ATP-binding protein && PF00005:ABC transporter	SiRe_1062
SIRE_RS05390	2.72006	3.50928	1.61914	1.75253	2.77245	6.08539	4.1759	2.77473	5.31217	2.95458	3.90177	5.62486	0.644152	0.25517	0.409161	0.461122	0.472673	0.578139	0.0162155	0.976584	0.984826	0.20664	0.737396	0.823755	transposase && PF07282:Putative transposase DNA-binding domain|PF01385:Probable transposase	SiRe_1063
SIRE_RS05395	376.127	385.492	369.229	228.241	213.046	200.571	400.312	365.947	354.795	334.191	239.968	261.626	-0.0118732	0.868713	0.924618	-0.806862	4.33e-23	6.77e-22	-0.435252	0.000385075	0.00281677	0.370036	0.00454012	0.0121697	fibronectin type III domain-containing protein && PF00041:Fibronectin type III domain	SiRe_1064
SIRE_RS05400	23.5435	32.229	34.6654	29.664	28.864	29.7798	28.7937	14.8675	25.996	21.5141	12.2145	27.5262	-0.375784	0.176409	0.312526	-0.0214181	0.931986	0.951666	-0.193148	0.585147	0.753354	-0.537777	0.0899124	0.161521	ABC transporter permease && PF00528:Binding-protein-dependent transport system inner membrane component	SiRe_1065
SIRE_RS05405	416.375	477.815	422.717	439.095	476.785	440.983	413.442	392.513	387.579	503.611	394.589	522.52	-0.14072	0.0799159	0.171963	0.0549011	0.533795	0.634834	0.240519	0.0421429	0.126479	0.0550354	0.652224	0.757429	extracellular solute-binding protein && PF13531:Bacterial extracellular solute-binding protein	SiRe_1066
SIRE_RS05410	94.1952	78.3253	95.3595	105.11	78.3962	69.5192	74.0358	77.6883	82.8283	94.4793	85.3827	81.6253	-0.191977	0.2121	0.360249	-0.0773216	0.665345	0.747926	0.145203	0.395564	0.584673	0.0414323	0.831224	0.895218	SDR family oxidoreductase && PF00106:short chain dehydrogenase	SiRe_1067
SIRE_RS05415	55.897	55.5783	53.5817	47.7531	49.1204	48.6857	47.3572	46.3868	50.3814	49.2293	47.1644	53.5107	-0.195168	0.104436	0.212495	-0.170086	0.181487	0.270037	0.0458234	0.751819	0.862385	0.0314531	0.832453	0.895986	formate dehydrogenase subunit alpha && PF01568:Molydopterin dinucleotide binding domain|PF04879:Molybdopterin oxidoreductase Fe4S4 domain|PF00384:Molybdopterin oxidoreductase	SiRe_1068
SIRE_RS05420	128.417	101.997	135.487	70.7543	77.0654	51.9963	106.721	89.2178	115.656	94.5372	111.075	86.8802	-0.232833	0.12902	0.248411	-0.865317	2.09e-06	9.45e-06	-0.103237	0.555559	0.727884	0.542111	0.00784629	0.0197648	TatD family hydrolase && PF01026:TatD related DNase	SiRe_1069
SIRE_RS05425	321.957	379.002	251.776	86.2247	76.7044	69.5473	444.733	339.021	213.246	78.9678	57.6905	120.533	0.0677979	0.843051	0.907793	-2.02718	2.38e-29	4.89e-28	-1.96487	3.67e-06	4.31e-05	0.137394	0.615352	0.728934	hypothetical protein && -	SiRe_1070
SIRE_RS05430	10.3265	8.54022	13.6599	17.7423	20.661	26.4031	26.7528	14.3646	14.4052	31.951	30.331	29.1505	0.770082	0.0232156	0.0625642	1.0096	0.00145841	0.00400952	0.709706	0.0146331	0.0561383	0.479471	0.0708543	0.132746	respiratory chain complex I subunit 1 family protein && PF00146:NADH dehydrogenase	SiRe_1072
SIRE_RS05435	1.39137	3.03782	0	3.28702	0.577773	3.26104	0.489515	0.946224	0.474449	0	0.522721	0	-1.20459	0.402272	0.560703	0.696015	0.541606	0.640747	-1.81513	0.441233	1	-3.71056	0.0310948	0.0664954	hydrogenase && -	NA
SIRE_RS05440	2.02869	2.95286	5.9038	3.83412	4.77373	6.07553	0.95165	2.75928	2.3059	3.18298	4.31887	7.32489	-0.848369	0.175984	0.312155	0.451912	0.387218	0.49415	1.28883	0.0360956	0.113205	-0.00284135	0.995534	0.997229	hydrogenase 4 subunit F && PF00361:Proton-conducting membrane transporter	SiRe_1075
SIRE_RS05445	2.53587	3.5988	4.70459	7.90786	4.10681	2.67455	1.60591	2.06946	2.85355	3.3054	5.14454	4.39494	-0.726244	0.231754	0.382549	0.436933	0.431586	0.538836	0.962956	0.122361	0.276082	-0.188756	0.737542	0.823755	formate hydrogenlyase && PF00346:Respiratory-chain NADH dehydrogenase, 49 Kd subunit	SiRe_1076
SIRE_RS05450	6.39742	5.37217	6.4445	10.4632	9.8088	6.9203	3.63582	4.01599	6.54442	15.5016	17.7484	15.9915	-0.35932	0.552786	0.694009	0.582778	0.277591	0.380615	1.78141	0.00043522	0.00312884	0.853142	0.057915	0.112438	NADH-quinone oxidoreductase subunit B family protein && PF01058:NADH ubiquinone oxidoreductase, 20 Kd subunit	SiRe_1077
SIRE_RS05455	10.0772	11.0009	6.15106	22.7577	24.4693	21.617	7.39123	8.01472	3.66923	37.1053	40.4256	51.9879	-0.512485	0.140595	0.265157	1.34853	5.02e-08	2.75e-07	2.75334	7.55e-26	3.01e-24	0.901549	5.62e-06	2.77e-05	oxidoreductase && PF00361:Proton-conducting membrane transporter	SiRe_1078
SIRE_RS05460	16.7069	16.4145	11.851	26.0494	30.1785	21.5363	14.9885	10.2256	6.83631	52.6271	48.0157	63.3388	-0.490992	0.350399	0.51075	0.798829	0.0652064	0.114217	2.34756	1.05e-08	1.75e-07	1.06818	0.00185971	0.00550021	hypothetical protein && -	SiRe_1079
SIRE_RS05465	124.439	93.4679	106.503	107.992	99.4304	101.611	81.9443	80.3088	72.7419	72.9037	78.9163	67.9852	-0.466423	0.00169569	0.00673057	-0.0615328	0.677884	0.759741	-0.108336	0.525645	0.707154	-0.501623	0.00264396	0.00753279	sulfurtransferase && PF00581:Rhodanese-like domain	SiRe_1080
SIRE_RS05470	10.0768	5.05425	5.94424	7.33472	3.73205	7.65973	4.59921	9.72364	6.40787	6.50816	4.2973	8.85008	-0.0266181	0.951309	0.974198	-0.166732	0.718381	0.78984	-0.0869894	0.855404	0.924212	0.0606152	0.902775	0.945202	HoxN/HupN/NixA family nickel/cobalt transporter && PF03824:High-affinity nickel-transport protein	SiRe_1081
SIRE_RS05475	3341.29	2974.05	3509.09	2995.14	4380.9	1916.67	3448.62	2915.38	3593.45	2797.41	2478.91	1826.68	0.0191211	0.820675	0.89377	-0.0676002	0.823711	0.874063	-0.499484	0.000162241	0.00133902	-0.397363	0.287263	0.415309	23S ribosomal RNA && -	SiRe_r0001
SIRE_RS05480	1801.86	1948.54	1730.72	1492.9	1713.6	821.978	2292.88	1827.91	2413.26	1790.37	1405.06	1066.62	0.25403	0.00442201	0.0155433	-0.431157	0.144084	0.223984	-0.628589	2.55e-05	0.000247708	0.0712835	0.848303	0.907736	16S ribosomal RNA && -	SiRe_r0002
SIRE_RS05485	1.55322	3.39118	3.39007	6.60486	1.93494	3.64036	11.4756	9.5066	6.35563	6.74852	7.00229	6.72975	1.72423	0.112823	0.224656	0.548832	0.693989	0.773066	-0.427547	0.649281	0.799593	0.757455	0.521182	0.646542	hypothetical protein && -	NA
SIRE_RS05490	97.5986	100.428	88.1666	108.112	92.089	102.513	107.59	120.025	117.406	107.976	111.222	86.9239	0.270644	0.00888022	0.028603	0.09089	0.427413	0.535353	-0.184844	0.160163	0.330467	0.00607352	0.966189	0.979523	pyruvate oxidase && PF00205:Thiamine pyrophosphate enzyme, central domain|PF02776:Thiamine pyrophosphate enzyme, N-terminal TPP binding domain|PF02775:Thiamine pyrophosphate enzyme, C-terminal TPP binding domain	SiRe_1083
SIRE_RS05495	52.3977	43.1456	59.4692	87.0038	84.671	97.1934	44.8752	61.392	49.3136	59.1919	60.4053	70.3786	0.00589675	0.974134	0.985743	0.805314	7.47e-07	3.55e-06	0.276697	0.143017	0.306691	-0.512783	0.00225283	0.00653489	NAD(P)/FAD-dependent oxidoreductase && PF07992:Pyridine nucleotide-disulphide oxidoreductase	SiRe_1084
SIRE_RS05500	171.896	170.957	173.238	237.152	215.665	216.495	143.659	185.023	216.209	187.381	231.313	167.643	0.0791907	0.536189	0.680791	0.384875	0.000211815	0.000708142	0.0936048	0.559171	0.730708	-0.200683	0.159741	0.259519	ABC transporter ATP-binding protein && PF00005:ABC transporter	SiRe_1085
SIRE_RS05505	125.741	142.936	154.223	209.253	192.685	197.34	130.758	137.727	132.045	143.834	124.578	151.068	-0.076645	0.533869	0.679518	0.513776	3.01e-05	0.000114251	0.0558568	0.694866	0.833366	-0.524764	0.000159594	0.000597489	carbohydrate ABC transporter permease && PF00528:Binding-protein-dependent transport system inner membrane component	SiRe_1086
SIRE_RS05510	125.987	120.443	99.3428	170.323	160.579	172.391	146.81	111.061	112.12	117.469	106.291	114.775	0.0972187	0.501382	0.650033	0.55194	2.25e-05	8.69e-05	-0.138968	0.382629	0.5723	-0.582837	3.66e-05	0.000153085	sugar ABC transporter permease && PF00528:Binding-protein-dependent transport system inner membrane component	SiRe_1087
SIRE_RS05515	836.632	877.677	817.93	829.799	840.686	861.502	744.532	724.464	812.67	756.512	740.426	735.485	-0.149625	0.029879	0.0770878	0.011116	0.873809	0.910456	-0.0427955	0.631364	0.78537	-0.192522	0.0318665	0.0680387	carbohydrate ABC transporter substrate-binding protein && PF01547:Bacterial extracellular solute-binding protein	SiRe_1088
SIRE_RS05520	9.21014	11.7879	12.1306	39.1649	48.664	45.7779	12.4026	9.07126	15.2698	21.3883	30.0673	18.2327	0.151642	0.660771	0.785617	2.02851	2.49e-15	2.48e-14	0.910779	0.00586859	0.0273686	-0.952254	0.000177833	0.000659507	quinolinate synthase NadA && PF02445:Quinolinate synthetase A protein	SiRe_1089
SIRE_RS05525	2.95474	3.45598	1.61226	8.6756	8.41349	11.1298	1.78207	1.07647	1.94312	2.29249	4.04378	4.57223	-0.741246	0.252393	0.40673	1.82655	2.47e-05	9.47e-05	1.17402	0.0698044	0.183777	-1.38498	0.00140582	0.00424558	L-aspartate oxidase && PF02910:Fumarate reductase flavoprotein C-term|PF00890:FAD binding domain	SiRe_1090
SIRE_RS05530	6.483	6.68407	6.28883	15.3156	10.7684	13.0842	9.12342	11.3895	8.47418	11.3453	14.2075	14.8249	0.57667	0.175009	0.310967	1.01676	0.0136573	0.0298259	0.466291	0.234476	0.425688	0.036697	0.922438	0.956941	carboxylating nicotinate-nucleotide diphosphorylase && PF01729:Quinolinate phosphoribosyl transferase, C-terminal domain|PF02749:Quinolinate phosphoribosyl transferase, N-terminal domain	SiRe_1091
SIRE_RS05535	77.7611	84.0138	73.488	98.8599	84.8876	80.7926	78.6895	61.3329	77.9078	74.0161	65.957	79.8886	-0.110145	0.610018	0.743138	0.177206	0.411225	0.517712	0.00262192	0.99146	0.994437	-0.274448	0.249343	0.37021	DUF302 domain-containing protein && PF03625:Domain of unknown function DUF302	SiRe_1092
SIRE_RS05540	391.625	377.006	374.077	471.299	467.588	504.128	254.158	273.615	251.595	326.722	292.647	391.718	-0.551504	2.56e-06	1.95e-05	0.347876	0.00180336	0.00487861	0.364949	0.0180607	0.0665407	-0.524419	0.000328431	0.00112854	PadR family transcriptional regulator && PF03551:Transcriptional regulator PadR-like family	SiRe_1093
SIRE_RS05545	90.8926	92.3904	117.5	101.862	81.4136	98.299	101.484	92.7192	100.153	119.672	115.423	116.355	-0.0305208	0.812638	0.889523	-0.0857517	0.550925	0.649502	0.244551	0.0598866	0.164573	0.309799	0.0320189	0.0683104	MFS transporter && PF07690:Major Facilitator Superfamily	SiRe_1094
SIRE_RS05550	72.5745	80.2855	71.9688	99.2054	101.082	103.043	70.458	66.4483	61.1794	92.3505	86.168	89.2922	-0.181652	0.111389	0.222777	0.443952	5.35e-05	0.000197625	0.423883	0.00100259	0.00641712	-0.190818	0.120258	0.205572	glycogen debranching enzyme N-terminal domain-containing protein && PF12439:Glycogen debranching enzyme N terminal|PF06202:Amylo-alpha-1,6-glucosidase	SiRe_1095
SIRE_RS05555	324.067	343.494	324.054	472.695	523.57	524.119	241.5	281.098	277.648	283.2	249.79	287.078	-0.308217	0.000128715	0.000691842	0.628241	2.08e-15	2.08e-14	0.0241544	0.82219	0.903606	-0.901916	6.8e-18	1.18e-16	glycoside hydrolase family 15 protein && PF00723:Glycosyl hydrolases family 15	SiRe_1096
SIRE_RS05560	191.745	240.693	234.445	202.34	216.86	206.207	211.828	249.184	248.924	205.718	219.56	189.071	0.0920213	0.380848	0.539263	-0.0807799	0.454776	0.562343	-0.220547	0.058784	0.162433	-0.0365464	0.756845	0.837242	NDP-sugar synthase && PF00483:Nucleotidyl transferase	SiRe_1097
SIRE_RS05565	67.2322	59.3457	61.2635	66.3632	69.6578	67.0867	50.1177	63.83	63.3294	49.8909	56.2684	62.4905	-0.0830919	0.559956	0.699267	0.12328	0.370104	0.476578	-0.0833223	0.62425	0.780039	-0.279058	0.0852309	0.154851	glycoside hydrolase family 57 protein && PF03065:Glycosyl hydrolase family 57	SiRe_1098
SIRE_RS05570	106.945	114.451	128.572	143.14	115.755	148.748	93.8168	113.386	101.331	109.309	133.575	112.803	-0.180371	0.103887	0.211713	0.230341	0.0539963	0.0968358	0.193088	0.14176	0.304778	-0.20724	0.143388	0.23822	glycogen synthase && PF08323:Starch synthase catalytic domain|PF00534:Glycosyl transferases group 1	SiRe_1099
SIRE_RS05575	184.053	135.055	190.91	221.508	185.484	221.283	128.286	143.028	129.222	151.356	175.638	135.418	-0.349211	0.0146532	0.0428147	0.309715	0.0315992	0.0612532	0.194791	0.202059	0.384066	-0.4527	0.00340862	0.00945369	hypothetical protein && -	SiRe_1100
SIRE_RS05580	149.381	162.48	152.35	306.446	296.733	310.644	116.959	122.737	113.637	146.624	132.852	122.68	-0.392465	0.000198252	0.00102094	0.988511	7.15e-25	1.22e-23	0.174962	0.1851	0.365107	-1.19504	7.1e-23	1.89e-21	FAD-binding oxidoreductase && PF01266:FAD dependent oxidoreductase	SiRe_1101
SIRE_RS05590	281.941	267.169	251.222	215.888	183.219	179.847	273.649	294.723	181.377	167.332	158.555	243.058	-0.0932799	0.531954	0.677749	-0.459259	0.000355595	0.00111971	-0.408583	0.0391092	0.120104	-0.0343836	0.851169	0.909386	DUF1955 domain-containing protein && PF09205:Domain of unknown function (DUF1955)	SiRe_1104
SIRE_RS05595	281.209	294.445	292.902	249.556	250.149	238.678	244.579	274.466	276.145	345.764	313.205	318.96	-0.126266	0.128743	0.248411	-0.223425	0.00995826	0.0225288	0.286951	0.00590708	0.027446	0.394797	0.000188711	0.000690185	pyruvate kinase && PF02887:Pyruvate kinase, alpha/beta domain|PF00224:Pyruvate kinase, barrel domain	SiRe_1105
SIRE_RS05600	28.4017	35.8496	21.309	26.4195	29.8533	23.9224	16.862	23.5401	8.17153	16.3893	2.00065	17.3051	-0.813834	0.0667137	0.149541	-0.0817475	0.832871	0.880333	-0.451676	0.49842	0.679638	-1.17574	0.0395374	0.0812879	DUF202 domain-containing protein && PF02656:Domain of unknown function (DUF202)	SiRe_1106
SIRE_RS05605	21.0861	26.3073	46.0228	46.9679	30.0209	45.8907	34.9731	21.5099	15.4076	9.81603	16.9752	42.4178	-0.376685	0.581519	0.717557	0.40676	0.512271	0.614362	-0.0608146	0.941226	0.966654	-0.836158	0.252616	0.374583	- && -	SiRe_t0005
SIRE_RS05610	234.529	232.773	251.717	322.676	323.26	373.177	122.633	136.522	146.812	145.838	167.812	164.311	-0.823867	7.41e-18	2.3e-16	0.514465	3.2e-08	1.79e-07	0.224066	0.0704061	0.184779	-1.10361	3e-20	6.26e-19	homocitrate synthase && PF00682:HMGL-like|PF01037:AsnC family	SiRe_1108
SIRE_RS05615	330.633	254.781	257.056	278.744	384.969	382.397	360.375	300.904	255.331	244.12	221.638	369.843	0.120236	0.448774	0.603354	0.325345	0.0460357	0.0843468	-0.14317	0.481529	0.663823	-0.337177	0.101715	0.179115	hypothetical protein && -	SiRe_1109
SIRE_RS05620	351.205	394.871	308.243	609.548	594.086	669.186	427.535	386.853	428.263	412.879	509.841	481.933	0.23815	0.0182949	0.0515857	0.840678	4.2e-16	4.43e-15	0.165482	0.157316	0.326744	-0.425857	0.000427441	0.0014343	UMP kinase && PF00696:Amino acid kinase family	SiRe_1110
SIRE_RS05625	361.773	249.057	263.203	642.152	580.608	916.656	909.874	448.836	440.102	354.021	644.67	375.983	1.04088	0.0081232	0.0264619	1.30123	1.17e-12	9.76e-12	-0.400545	0.369738	0.560722	-0.649553	0.00398614	0.010856	chromatin protein Cren7 && -	SiRe_1111
SIRE_RS05630	38.8655	35.4927	46.4924	54.5605	67.0391	75.7634	31.9491	36.5968	47.7867	69.0074	80.0262	73.2682	-0.0541324	0.804739	0.88431	0.722035	0.000343134	0.00108299	0.922157	1.06e-05	0.000115098	0.156827	0.420046	0.556105	SDR family oxidoreductase && PF00106:short chain dehydrogenase	SiRe_1112
SIRE_RS05635	227.948	212.545	216.217	240.508	222.905	217.317	234.802	220.99	211.445	273.292	244.163	305.206	0.0229611	0.814591	0.890121	0.0613011	0.557545	0.654174	0.291372	0.0195856	0.0705027	0.263161	0.040556	0.0826321	NAD(P)-dependent oxidoreductase && PF03446:NAD binding domain of 6-phosphogluconate dehydrogenase|PF14833:NAD-binding of NADP-dependent 3-hydroxyisobutyrate dehydrogenase	SiRe_1113
SIRE_RS05640	230.429	215.281	238.31	202.43	227.311	254.963	143.38	204.447	166.925	201.983	183.909	217.674	-0.409095	0.000554164	0.00259481	0.013664	0.898863	0.92602	0.218313	0.124604	0.279707	-0.194333	0.137805	0.231492	pseudouridylate synthase && -	SiRe_1114
SIRE_RS05645	338.602	352.925	381.868	369.558	391.134	407.201	272.369	296.742	309.383	306.576	327.857	301.156	-0.288271	0.000643228	0.00294243	0.133084	0.127307	0.202554	0.0792215	0.439276	0.625938	-0.331044	0.00163126	0.00487228	signal recognition particle protein && PF02881:SRP54-type protein, helical bundle domain|PF00448:SRP54-type protein, GTPase domain|PF02978:Signal peptide binding domain	SiRe_1115
SIRE_RS05650	567.066	591.915	505.429	679.967	558.2	601.874	655.746	638.382	671.001	741.11	752.003	652.581	0.240334	0.00989347	0.0309396	0.154468	0.155744	0.238685	0.115041	0.295747	0.492062	0.212077	0.0921296	0.165103	translation initiation factor IF-5A && PF01287:Eukaryotic elongation factor 5A hypusine, DNA-binding OB fold	SiRe_1116
SIRE_RS05655	514.617	522.277	548.809	489.912	483.278	513.161	528.901	550.18	562.946	718.181	742.889	718.392	0.0510331	0.476785	0.626965	-0.0823826	0.297758	0.401959	0.397037	7.75e-06	8.64e-05	0.54133	1.64e-08	1.2e-07	DNA topoisomerase IV subunit A && PF04406:Type IIB DNA topoisomerase	SiRe_1117
SIRE_RS05660	657.09	663.369	726.076	637.649	610.085	661.436	664.489	701.041	679.466	981.344	958.958	1043.3	-0.000513017	0.994157	0.995701	-0.0896909	0.249056	0.348549	0.533735	9.84e-10	1.83e-08	0.633142	1.42e-11	1.41e-10	DNA topoisomerase VI subunit B && PF02518:Histidine kinase-, DNA gyrase B-, and HSP90-like ATPase|PF09239:Topoisomerase VI B subunit, transducer|PF05833:Fibronectin-binding protein A N-terminus (FbpA)	SiRe_1118
SIRE_RS05665	217.232	211.488	230.135	204.828	200.986	199.115	194.084	235.853	227.422	285.637	275.259	272.458	-0.0023542	0.981858	0.987985	-0.112727	0.273727	0.377036	0.330592	0.00508619	0.0242149	0.451684	8.9e-05	0.000345381	deoxyhypusine synthase && PF01916:Deoxyhypusine synthase	SiRe_1119
SIRE_RS05670	288.545	280.843	300.516	223.754	243.826	232.983	306.721	331.084	340.23	362.157	444.203	378.538	0.169608	0.0325627	0.0832623	-0.300957	0.00064478	0.00190827	0.265125	0.0144433	0.05558	0.747662	1.77e-10	1.55e-09	RtcB family protein && PF01139:tRNA-splicing ligase RtcB	SiRe_1120
SIRE_RS05675	16.1535	10.8518	18.9844	21.1356	7.73975	20.386	26.2298	13.943	21.6092	26.9941	46.2151	33.6487	0.422664	0.434528	0.590772	0.102935	0.866403	0.904828	0.779268	0.107041	0.252175	1.11049	0.0384494	0.0794115	hypothetical protein && -	SiRe_1121
SIRE_RS05680	828.419	858.478	868.441	739.896	761.087	811.192	628.053	683.169	657.167	692.23	639.763	777.878	-0.375741	2.6e-09	3.09e-08	-0.133345	0.0556392	0.0994528	0.0891608	0.364847	0.557492	-0.143342	0.162685	0.263449	DEAD/DEAH box helicase && PF00270:DEAD/DEAH box helicase|PF00271:Helicase conserved C-terminal domain	SiRe_1122
SIRE_RS05685	1797.04	1649.47	1751.39	1393.38	1413.11	1563.58	1597.11	1496.27	1398.8	1522.47	1792.59	1810.15	-0.210345	0.0110481	0.0338527	-0.239015	0.0066489	0.0157276	0.178923	0.106435	0.251455	0.218862	0.0605557	0.116731	DNA-binding protein && -	SiRe_1123
SIRE_RS05690	797.207	900.595	850.847	337.952	363.974	313.839	1122.74	1156.8	1098.99	570.693	519.381	508.946	0.407654	2.79e-10	3.6e-09	-1.31588	1.69e-58	8.47e-57	-1.09083	8.43e-37	5.03e-35	0.644021	1.29e-10	1.16e-09	reverse gyrase && PF01751:Toprim domain|PF00270:DEAD/DEAH box helicase|PF01131:DNA topoisomerase	SiRe_1124
SIRE_RS05695	11532.1	10732.2	11691.7	14224.1	10189.9	19097.5	20516	18286.8	18116.4	22400.7	40687.6	26391.6	0.745553	1.82e-26	1.38e-24	0.366765	0.150372	0.23163	0.640753	0.019164	0.0692831	1.0306	0.00619906	0.0159555	DNA-binding protein Alba && -	SiRe_1125
SIRE_RS05700	2754.57	2327.55	2532.61	2910.26	2935.03	4053.26	3023.05	2794.76	2909.1	3530.93	4677.27	4010.17	0.196614	0.011783	0.0357227	0.388849	0.000659757	0.00194833	0.474023	1.64e-05	0.000166868	0.292979	0.0419609	0.0851754	hypothetical protein && -	SiRe_1126
SIRE_RS05705	76.3857	69.6798	55.9541	109.757	104.283	90.7409	80.6222	58.7074	55.662	62.5126	67.222	71.4062	-0.0529808	0.843917	0.908171	0.600616	0.0149938	0.0322504	0.0344263	0.905819	0.948575	-0.607841	0.0198976	0.0447468	hypothetical protein && -	SiRe_1127
SIRE_RS05710	79.4072	90.5385	93.0766	142.571	139.224	97.8806	66.4282	67.8025	68.5957	93.9203	76.9009	126.79	-0.373059	0.0410197	0.100219	0.538572	0.00400872	0.0100422	0.543443	0.0149313	0.0568478	-0.359224	0.106235	0.185094	hypothetical protein && -	SiRe_1128
SIRE_RS05715	245.946	199.82	240.556	255.686	274.823	299.431	180.85	178.948	181.085	190.739	177.941	195.391	-0.343893	0.000264536	0.00132525	0.28497	0.00528673	0.0128514	0.0494396	0.633937	0.7874	-0.568778	3.64e-07	2.2e-06	DEAD/DEAH box helicase && PF16203:ERCC3/RAD25/XPB C-terminal helicase|PF04851:Type III restriction enzyme, res subunit	SiRe_1129
SIRE_RS05720	57.7196	77.0126	68.2389	56.816	63.9154	84.5504	54.9981	52.3374	57.4057	65.3083	58.7289	56.443	-0.298312	0.209282	0.357363	0.0341679	0.890838	0.921111	0.120264	0.649021	0.799593	-0.201843	0.456371	0.589832	hypothetical protein && -	SiRe_1130
SIRE_RS05725	176.496	172.743	198.146	127.964	156.691	153.341	150.955	206.946	254.225	266.636	294.954	227.438	0.162458	0.377862	0.535945	-0.307431	0.0888747	0.148563	0.353758	0.0744614	0.193	0.835546	1.29e-05	5.94e-05	Asp-tRNA(Asn) amidotransferase subunit GatC && -	SiRe_1131
SIRE_RS05730	318.727	316.872	335.496	370.799	305.549	304.595	321.826	357.795	349.172	388.942	414.653	380.833	0.0840263	0.284927	0.442039	0.0240797	0.802527	0.858989	0.191577	0.0496686	0.143496	0.262414	0.022401	0.0497584	Asp-tRNA(Asn)/Glu-tRNA(Gln) amidotransferase subunit GatA && PF01425:Amidase	SiRe_1132
SIRE_RS05735	1566.06	1680.83	1752.2	1308.61	1375.54	1272.72	1524.23	1546.55	1558.5	1494.07	1495.16	1510.74	-0.110234	0.0939677	0.195829	-0.326373	2.02e-05	7.82e-05	-0.0522316	0.51955	0.70121	0.174956	0.0500808	0.0995755	4-demethylwyosine synthase TYW1 && PF04055:Radical SAM superfamily|PF08608:Wyosine base formation	SiRe_1133
SIRE_RS05740	1996.99	2156.6	1970.51	1844.32	1851.15	1754.48	1770.33	1606.27	1689.58	1890.35	1539.58	2044.83	-0.272789	6.81e-05	0.000396397	-0.157049	0.0325966	0.0628714	0.101055	0.369088	0.560557	-0.00463346	0.967708	0.979967	DUF120 domain-containing protein && PF01982:Domain of unknown function DUF120	SiRe_1134
SIRE_RS05745	427.84	481.398	488.887	428.298	464.794	407.977	395.181	391.32	422.888	403.841	378.555	428.806	-0.208083	0.0202652	0.0561592	-0.0924565	0.354396	0.46003	-0.00880973	0.9361	0.965225	-0.113837	0.326591	0.459697	DUF357 domain-containing protein && PF04010:Protein of unknown function (DUF357)|PF01467:Cytidylyltransferase-like	SiRe_1135
SIRE_RS05750	109.809	114.827	121.517	98.305	90.7171	104.752	87.0261	116.732	117.062	102.117	138.96	123.535	-0.107924	0.454554	0.607958	-0.225186	0.113951	0.183241	0.172534	0.321755	0.516605	0.300609	0.0807595	0.147914	diphthine synthase && PF00590:Tetrapyrrole (Corrin/Porphyrin) Methylases	SiRe_1136
SIRE_RS05755	232.736	220.05	246.668	251.614	303.693	337.918	194.85	215.282	213.065	294.793	265.865	350.801	-0.165914	0.112519	0.224512	0.365429	0.00236742	0.00624243	0.537793	5.89e-05	0.000531413	0.0164519	0.910932	0.948263	metallophosphoesterase && PF00149:Calcineurin-like phosphoesterase	SiRe_1137
SIRE_RS05760	1224.96	1372.26	1281.12	1132.45	1227.88	1168.61	1193.53	1188.94	1240.73	1330.57	1256.71	1342.25	-0.0971327	0.175365	0.311384	-0.124586	0.125218	0.199817	0.105871	0.24105	0.433235	0.144118	0.136558	0.229824	TATA-box-binding protein && PF00352:Transcription factor TFIID (or TATA-binding protein, TBP)	SiRe_1138
SIRE_RS05765	135.714	145.46	146.567	113.423	163.797	126.819	147.706	114.708	125.49	148.946	135.874	177.551	-0.140654	0.261541	0.415503	-0.0686109	0.633463	0.721067	0.243124	0.11708	0.267292	0.182504	0.280637	0.406812	N-acetylglucosamine kinase && PF01869:BadF/BadG/BcrA/BcrD ATPase family	SiRe_1139
SIRE_RS05770	119.287	96.1157	85.2361	122.788	91.9925	123.148	202.344	123.133	66.825	86.3811	107.235	193.817	0.382268	0.218314	0.367898	0.176257	0.49706	0.601179	-0.0270638	0.939638	0.965594	0.187202	0.549316	0.672238	DUF5622 domain-containing protein && -	SiRe_1140
SIRE_RS05775	232.599	205.452	237.381	257.664	256.716	238.873	192.156	204.516	200.238	228.995	208.652	219.889	-0.178163	0.0656867	0.147881	0.16731	0.0999932	0.164509	0.128217	0.25266	0.44246	-0.206337	0.0717735	0.134168	DUF373 family protein && PF04123:Domain of unknown function (DUF373)	SiRe_1141
SIRE_RS05780	1259.7	1238.34	1306.5	1411.39	1533.25	1571.66	893.745	1120.19	1079.48	1148.38	1206.55	1205.68	-0.29782	0.000443171	0.00210567	0.258517	0.000579887	0.00174676	0.19157	0.0658396	0.177435	-0.353937	0.000205874	0.000745095	coiled-coil protein && -	SiRe_1142
SIRE_RS05785	466.444	549.744	516.185	213.678	205.486	248.345	660.646	709.826	669.367	491.233	526.941	577.427	0.414649	9.49e-05	0.00052869	-1.18546	4.82e-17	5.49e-16	-0.365522	0.00366257	0.018527	1.24453	3.53e-15	4.85e-14	H/ACA RNA-protein complex protein Gar1 && -	SiRe_1143
SIRE_RS05790	1176.3	1315.87	1349.02	530.546	510.508	470.325	1435.68	1512.09	1494.22	1074.62	1070.45	918.175	0.210521	0.00342678	0.0124347	-1.33546	2.14e-52	9.65e-51	-0.54798	7.99e-09	1.36e-07	1.00925	3.76e-20	7.8e-19	transcription initiation factor IIB family protein && PF08271:TFIIB zinc-binding|PF00382:Transcription factor TFIIB repeat	SiRe_1144
SIRE_RS05795	1697.79	1738.01	1592.8	1942.46	1821.18	1894.38	1543.81	1496.91	1521.32	1622.22	1267.97	1814.25	-0.139752	0.0492212	0.116827	0.180997	0.0192953	0.0401195	0.0337006	0.786644	0.882688	-0.277601	0.0299783	0.0643609	winged helix-turn-helix transcriptional regulator && PF05158:RNA polymerase Rpc34 subunit	SiRe_1145
SIRE_RS05800	508.046	477.02	497.187	743.927	778.958	894.127	337.458	362.003	354.976	372.362	313.348	410.816	-0.490824	1.1e-10	1.48e-09	0.716484	1.68e-16	1.81e-15	0.0456817	0.696898	0.834615	-1.15195	1.26e-20	2.78e-19	tRNA (guanine(26)-N(2))-dimethyltransferase && PF02005:N2,N2-dimethylguanosine tRNA methyltransferase	SiRe_1146
SIRE_RS05805	1973.74	2017.52	2091.51	2880.6	3223.72	3340.8	1308.96	1464.32	1384.75	1303.7	1391.63	1330.89	-0.548087	6.11e-16	1.58e-14	0.645783	3.99e-17	4.56e-16	-0.0579773	0.516236	0.698994	-1.24092	1.09e-36	7.77e-35	transcriptional regulator && PF01381:Helix-turn-helix	SiRe_1147
SIRE_RS05810	503.466	480.913	551.777	636.601	604.926	635.257	391.749	464.706	327.018	335.581	264.374	500.422	-0.375395	0.00230104	0.00874329	0.299385	0.00304972	0.0078579	-0.115065	0.555214	0.727811	-0.781575	1.57e-05	7.06e-05	DUF61 family protein && PF01886:Protein of unknown function DUF61	SiRe_1148
SIRE_RS05815	1470.18	1536.95	1641.67	1841.42	1851.69	1974.86	1414.84	1497.12	1440.68	1657.18	1635.35	1643.33	-0.0942601	0.180121	0.318079	0.296762	0.000109628	0.000386552	0.169971	0.0456336	0.134541	-0.210492	0.0208259	0.0465882	fibrillarin-like rRNA/tRNA 2'-O-methyltransferase && PF01269:Fibrillarin	SiRe_1149
SIRE_RS05820	1671.17	1650.83	1795.46	2004.31	1929.03	2097.13	1632.84	1639.11	1713.26	1931.58	2195	1950.13	-0.0374265	0.560553	0.699675	0.247332	0.000598183	0.0017919	0.274121	0.00199837	0.0111668	0.000584921	0.995225	0.997229	Pre-mRNA processing ribonucleoprotein%2C-binding domain-containing protein && PF01798:snoRNA binding domain, fibrillarin	SiRe_1150
SIRE_RS05825	489.528	546.684	577.208	919.862	733.67	1246.24	694.843	621.815	784.741	906.594	1268.34	1119.42	0.382462	0.00416026	0.0147952	0.857284	2e-07	1.03e-06	0.637252	3.19e-05	0.000305771	0.172208	0.354129	0.487106	30S ribosomal protein S30e && -	SiRe_1151
SIRE_RS05830	427.936	422.879	404.255	382.588	407.326	387.87	436.145	450.178	441.189	550.776	545.865	549.485	0.0816162	0.247847	0.402804	-0.0803528	0.313522	0.415981	0.298934	0.000752791	0.00493147	0.472167	8.72e-07	4.95e-06	Glu-tRNA(Gln) amidotransferase subunit GatD && PF00710:Asparaginase	SiRe_1152
SIRE_RS05835	468.651	515.545	517.43	526.945	518.002	528.806	437.716	475.35	471.72	595.062	612.667	649.962	-0.115908	0.109626	0.220085	0.0786118	0.300488	0.404757	0.412638	5.73e-06	6.5e-05	0.228584	0.0137343	0.0324891	Glu-tRNA(Gln) amidotransferase subunit GatE && PF02934:GatB/GatE catalytic domain|PF02938:GAD domain|PF02637:GatB domain	SiRe_1153
SIRE_RS05840	410.802	405.3	431.428	465.754	474.645	537.137	322.317	337.525	298.623	462.089	426.837	550.171	-0.379586	5.37e-06	3.89e-05	0.255422	0.00383752	0.009658	0.575519	1.31e-06	1.65e-05	-0.0496441	0.685072	0.784261	hypothetical protein && -	SiRe_1154
SIRE_RS05845	849.396	764.918	710.868	2429.73	2208.91	3185.05	1119.99	957.152	882.141	1644.23	1388.16	1816.48	0.347991	0.000729815	0.00328608	1.76094	2.71e-50	1.13e-48	0.701529	3.1e-08	4.95e-07	-0.702211	9.46e-07	5.32e-06	transcriptional regulator && -	SiRe_1155
SIRE_RS05850	1518.93	1609.01	1444.41	9539.81	9274.42	9662.56	2170.79	2062.28	2100.71	5014.53	4956.45	5004.56	0.471046	1.54e-14	3.34e-13	2.64996	0	0	1.23007	5e-56	4.18e-54	-0.937942	6.46e-30	2.83e-28	adenosylcobalamin-dependent ribonucleoside-diphosphate reductase && PF00317:Ribonucleotide reductase, all-alpha domain|PF02867:Ribonucleotide reductase, barrel domain|PF03477:ATP cone domain	SiRe_1156
SIRE_RS05855	8.17036	22.2982	4.45818	306.9	315.527	483.52	103.482	33.3382	41.7905	430.426	511.071	469.054	2.36171	0.00455632	0.015907	5.01029	2.99e-17	3.53e-16	2.97606	4.21e-16	1.23e-14	0.334183	0.190799	0.299246	tRNA-Gln && -	SiRe_t0006
SIRE_RS05860	6.62707	25.3208	0	103.329	70.1738	85.4272	27.9785	0	6.77934	46.7898	74.6911	71.784	0.125609	0.924072	0.959398	3.03948	2.3e-05	8.86e-05	2.47485	0.00215647	0.0119176	-0.429181	0.368914	0.501605	- && -	SiRe_t0007
SIRE_RS05865	702.979	759.346	696.512	793.397	864.63	793.637	677.402	670.824	658.639	711.537	710.427	791.004	-0.104323	0.125888	0.244021	0.195068	0.0129089	0.0283513	0.129932	0.16249	0.333605	-0.158553	0.110678	0.191364	SufD family Fe-S cluster assembly protein && PF01458:Uncharacterized protein family (UPF0051)	SiRe_1158
SIRE_RS05870	1034.24	1027.98	1069.23	1225.28	1308.28	1372.17	1208.1	1236.28	1260.53	1333.06	1401.86	1318.81	0.243141	6.99e-05	0.000401601	0.32975	5.85e-06	2.49e-05	0.118322	0.151477	0.318304	0.0428505	0.648652	0.755047	Fe-S cluster assembly protein SufB && PF01458:Uncharacterized protein family (UPF0051)	SiRe_1159
SIRE_RS05875	285.842	286.766	314.12	367.821	352.112	360.235	284.841	347.786	312.422	378.134	463.445	390.92	0.0930065	0.361553	0.520983	0.295288	0.00257131	0.00673413	0.371139	0.00287907	0.0151756	0.180131	0.14189	0.2366	Fe-S cluster assembly ATPase SufC && PF00005:ABC transporter	SiRe_1160
SIRE_RS05880	184.526	195.592	166.946	189.419	199.843	219.381	233.398	210.701	191.811	176.512	195.896	223.411	0.217864	0.0407524	0.09966	0.166373	0.129648	0.205434	-0.10485	0.428649	0.616007	-0.0424377	0.753094	0.833965	phosphate uptake regulator PhoU && PF04014:Antidote-toxin recognition MazE, bacterial antitoxin	SiRe_1161
SIRE_RS05885	260.54	299.299	298.326	231.809	274.636	216.073	308.835	323.02	302.61	362.243	318.039	387.286	0.124722	0.29799	0.455728	-0.23633	0.0976249	0.160808	0.181277	0.189173	0.369365	0.552686	0.000401665	0.00135618	hypothetical protein && -	SiRe_1162
SIRE_RS05890	499.002	556.369	563.075	556.346	495.344	476.599	546.247	499.775	621.44	678.28	688.225	667.42	0.0437136	0.638691	0.767857	-0.0726499	0.448661	0.556307	0.275352	0.010068	0.0419612	0.402683	0.000179204	0.000661789	proteasome assembly chaperone family protein && PF09754:PAC2 family	SiRe_1163
SIRE_RS05895	462.927	472.092	434.721	338.375	419.416	365.631	511.578	470.75	527.75	562.738	615.793	514.801	0.141169	0.146105	0.272041	-0.273255	0.0182846	0.0383241	0.153453	0.19886	0.381161	0.58053	2.12e-05	9.25e-05	glycine cleavage system protein GcvH && PF01597:Glycine cleavage H-protein	SiRe_1164
SIRE_RS05900	113.157	115.398	110.358	97.4551	102.78	104.07	108.85	113.97	121.032	165.854	176.288	147.395	0.0217195	0.848931	0.91222	-0.143356	0.245966	0.345117	0.497617	0.000156544	0.00130056	0.674417	1.49e-06	8.15e-06	glycine cleavage system aminomethyltransferase GcvT && PF01571:Aminomethyltransferase folate-binding domain|PF08669:Glycine cleavage T-protein C-terminal barrel domain	SiRe_1165
SIRE_RS05905	308.246	314.606	338.532	651.062	688.974	707.891	283.006	281.306	307.301	345.714	358.468	353.489	-0.140825	0.0830207	0.176727	1.10217	9.1e-42	3.28e-40	0.267783	0.00599531	0.0277532	-0.964239	3.59e-23	9.75e-22	aminomethyl-transferring glycine dehydrogenase subunit GcvPA && PF02347:Glycine cleavage system P-protein	SiRe_1166
SIRE_RS05910	320.633	331.086	377.348	635.172	600.969	665.601	287.397	280.55	292.309	336.844	353.684	362.931	-0.25799	0.00207336	0.00801324	0.896495	1.88e-24	3.14e-23	0.281057	0.00317596	0.0165918	-0.863023	3.51e-18	6.2e-17	aminomethyl-transferring glycine dehydrogenase subunit GcvPB && PF02347:Glycine cleavage system P-protein	SiRe_1167
SIRE_RS05915	352.821	350.008	337.67	327.452	298.253	274.822	336.924	318.493	297.909	330.773	235.908	272.981	-0.125882	0.243707	0.397952	-0.199645	0.0938892	0.155802	-0.194188	0.196648	0.378366	-0.110522	0.485402	0.613068	signal peptidase I && -	SiRe_1168
SIRE_RS05920	431.061	287.079	402.371	399.654	350.118	510.445	381.525	366.897	343.898	309.205	643.701	420.915	-0.0381565	0.788209	0.871152	0.179501	0.269063	0.371368	0.318567	0.109544	0.256387	0.114159	0.601595	0.717164	hypothetical protein && -	SiRe_1169
SIRE_RS05930	429.103	462.492	455.368	477.06	434.9	417.428	526.595	497.844	529.031	579.73	638.342	653.49	0.206597	0.00416329	0.0147952	-0.00861251	0.919802	0.943828	0.257575	0.0068362	0.0309603	0.483565	4.79e-06	2.4e-05	phosphopyruvate hydratase && PF03952:Enolase, N-terminal domain|PF00113:Enolase, C-terminal TIM barrel domain	SiRe_1171
SIRE_RS05935	455.611	396.607	521.748	254.969	204.919	187.219	820.619	592.729	590.771	285.366	370.788	289.7	0.544061	0.000136651	0.00072843	-1.08098	3.33e-11	2.52e-10	-1.0954	7.49e-11	1.65e-09	0.541085	0.00497061	0.0131678	hypothetical protein && -	SiRe_1172
SIRE_RS05940	2175.7	2332.91	2397.96	626.697	654.932	615.602	2828.87	3062.9	3024.75	1448.87	1622.89	1321.85	0.369258	3.89e-08	3.89e-07	-1.85316	1.31e-122	1.68e-120	-1.03291	5.58e-26	2.26e-24	1.20129	1.19e-27	4.14e-26	CdvA-like protein && -	SiRe_1173
SIRE_RS05945	2342.92	2631.56	2808.02	848.132	772.07	761.676	2934.11	3117.77	3234.53	1442.32	1537.06	1194.79	0.255436	0.00083052	0.00368169	-1.69813	3.98e-83	3.37e-81	-1.16557	7.16e-29	3.39e-27	0.799467	9.83e-12	1.01e-10	Snf7 family protein && PF03357:Snf7	SiRe_1174
SIRE_RS05950	2451.04	2588.43	2676	1001.06	969.44	902.889	3130.7	3278.63	3411.39	1410.35	1481.71	1219.08	0.348633	5.78e-08	5.65e-07	-1.41445	5.35e-78	4.03e-76	-1.26809	4.93e-40	3.44e-38	0.506698	2.15e-06	1.14e-05	ATP-binding protein && PF09336:Vps4 C terminal oligomerisation domain|PF04212:MIT (microtubule interacting and transport) domain|PF00004:ATPase family associated with various cellular activities (AAA)	SiRe_1175
SIRE_RS05955	192.37	184.912	182.455	505.718	547.322	592.409	117.899	125.448	128.947	162.203	141.077	177.451	-0.587725	2.22e-12	3.58e-11	1.56685	4.24e-78	3.28e-76	0.357963	0.00254337	0.0137528	-1.78658	1.72e-53	1.94e-51	DNA topoisomerase I && PF01751:Toprim domain|PF01131:DNA topoisomerase	SiRe_1176
SIRE_RS05960	492.888	432.941	490.431	1002.47	928.77	1180.69	295.086	310.549	340.026	383.541	522.838	474.447	-0.582614	1.8e-06	1.41e-05	1.14632	5.2e-23	8.09e-22	0.534466	0.000536231	0.00372688	-1.1835	1.97e-15	2.75e-14	DNA-directed RNA polymerase subunit K && -	SiRe_1177
SIRE_RS05965	1006.55	910.505	976.341	1316.73	1363.85	1540.87	510.29	569.379	543.798	646.703	670.722	813.616	-0.833216	9.55e-29	8.8e-27	0.55574	1.21e-11	9.4e-11	0.381634	0.000606284	0.00410018	-0.997367	1.13e-17	1.93e-16	aminotransferase class V-fold PLP-dependent enzyme && PF00266:Aminotransferase class-V	SiRe_1178
SIRE_RS05970	1917.25	1710.16	1753.8	2230.98	2321.16	2480.48	1211.11	1220.29	1195.17	1463.35	1269.06	1665.32	-0.56892	4.35e-17	1.25e-15	0.397087	1.52e-07	7.91e-07	0.267306	0.0129967	0.0511913	-0.688735	9.99e-10	8.3e-09	3-phosphoglycerate dehydrogenase && PF00389:D-isomer specific 2-hydroxyacid dehydrogenase, catalytic domain|PF02826:D-isomer specific 2-hydroxyacid dehydrogenase, NAD binding domain	SiRe_1179
SIRE_RS05975	168.703	149.212	174.198	224.227	263.152	254.826	132.158	149.18	147.157	209.723	178.828	219.493	-0.199393	0.123001	0.240594	0.60475	1.76e-06	8.14e-06	0.493926	0.000781992	0.00509615	-0.299635	0.0358221	0.0749534	N-glycosylase/DNA lyase && -	SiRe_1180
SIRE_RS05980	355.348	357.984	322.953	298.813	323.824	312.653	319.582	278.569	251.303	291.66	225.361	386.767	-0.286494	0.011148	0.0340377	-0.136114	0.210505	0.304675	0.0794745	0.650902	0.800545	-0.060972	0.723558	0.812658	hypothetical protein && -	SiRe_1181
SIRE_RS05985	1307.26	1122.34	1362.72	1073.18	1162.02	1394.71	1310.77	1347.42	1330.33	1828.2	2817.8	2333.47	0.0726996	0.443958	0.600059	-0.0516106	0.657618	0.741895	0.795714	7.63e-09	1.33e-07	0.93223	2.81e-09	2.28e-08	hypothetical protein && -	SiRe_1182
SIRE_RS05990	439.28	499.182	399.835	254.969	402.172	361.679	463.644	438.45	445.5	559.42	626.338	657.336	0.0111642	0.921678	0.957299	-0.378043	0.0142745	0.0308995	0.440638	0.000439778	0.00315258	0.84154	3.71e-07	2.22e-06	hypothetical protein && -	SiRe_1183
SIRE_RS05995	217.164	235.4	214.461	189.678	163.845	172.049	142.852	168.486	160.358	158.642	157.713	201.271	-0.498205	0.000404238	0.00194215	-0.334533	0.0217146	0.0442129	0.123256	0.489691	0.672061	-0.0312404	0.861832	0.917891	hypothetical protein && -	SiRe_1185
SIRE_RS06000	281.451	297.77	259.769	258.889	239.093	243.861	237.965	236.71	241.361	257.257	249.72	266.92	-0.227721	0.010905	0.033454	-0.167034	0.0870477	0.14605	0.100935	0.348588	0.540883	0.0508254	0.655131	0.759865	NAD(P)/FAD-dependent oxidoreductase && -	SiRe_1187
SIRE_RS06005	661.292	695.647	689.757	519.321	537.064	534.784	572.265	603.129	608.09	616.093	561.645	628.684	-0.197825	0.00156643	0.00631469	-0.352104	3.03e-07	1.52e-06	0.0072629	0.935263	0.965225	0.171998	0.0638573	0.121976	valine--tRNA ligase && PF00133:tRNA synthetases class I (I, L, M and V)|PF08264:Anticodon-binding domain of tRNA	SiRe_1186
SIRE_RS06010	1361.02	1417.75	1335.52	1141.6	1165.97	978.008	995.168	1008.24	1061.68	1228.3	1143.78	1167.03	-0.423941	1.51e-11	2.28e-10	-0.313245	0.000170183	0.000582624	0.196092	0.0225941	0.0793959	0.0968437	0.341506	0.47479	pyridoxal phosphate-dependent aminotransferase && PF00155:Aminotransferase class I and II	SiRe_1188
SIRE_RS06015	329.756	298.969	313.684	438.556	472.467	499.183	319.814	322.537	300.987	534.244	468.394	639.137	0.00150983	0.98695	0.990923	0.592897	7.15e-10	4.75e-09	0.788754	5.39e-10	1.04e-08	0.207587	0.110423	0.191044	indole-3-glycerol phosphate synthase TrpC && PF00218:Indole-3-glycerol phosphate synthase	SiRe_1189
SIRE_RS06020	244.965	225.34	225.267	380.296	406.258	509.948	197.527	181.595	194.56	238.54	256.084	257.104	-0.278192	0.0138821	0.0409791	0.910237	1.06e-13	9.44e-13	0.378741	0.00374314	0.0186775	-0.79871	1.65e-08	1.2e-07	aminodeoxychorismate/anthranilate synthase component II && PF00117:Glutamine amidotransferase class-I	SiRe_1190
SIRE_RS06025	257.702	280.038	282.26	449.089	459.837	488.05	195.916	222.511	198.561	265.847	265.755	238.826	-0.409053	5.75e-06	4.11e-05	0.780134	7.97e-20	1.08e-18	0.308519	0.00545194	0.025616	-0.869647	4.28e-16	6.28e-15	anthranilate synthase component I && PF04715:Anthranilate synthase component I, N terminal region|PF00425:chorismate binding enzyme	SiRe_1191
SIRE_RS06030	255.546	241.915	247.128	244.004	265.794	256.282	204.209	231.497	190.979	220.166	187.456	226.907	-0.248038	0.0286841	0.0746019	0.0525848	0.635595	0.722582	0.00690681	0.961383	0.976959	-0.283124	0.0394324	0.0811334	N-(5'-phosphoribosyl)anthranilate isomerase && PF00697:N-(5'phosphoribosyl)anthranilate (PRA) isomerase	SiRe_1192
SIRE_RS06035	424.63	446.303	471.24	430.042	404.794	451.153	332.649	349.931	356.209	368.555	358.452	410.164	-0.368784	4.78e-06	3.5e-05	-0.0508294	0.561314	0.657172	0.119535	0.255158	0.445505	-0.18848	0.0865856	0.157092	anthranilate phosphoribosyltransferase && PF00591:Glycosyl transferase family, a/b domain|PF02885:Glycosyl transferase family, helical bundle domain	SiRe_1193
SIRE_RS06040	284.774	267.736	263.203	241.384	225.849	232.983	260.148	218.6	232.137	242.947	241.522	255.51	-0.19866	0.053679	0.126016	-0.210244	0.0446347	0.0821692	0.0468812	0.705466	0.838075	0.0693804	0.574061	0.692542	tryptophan synthase subunit alpha && PF00290:Tryptophan synthase alpha chain	SiRe_1194
SIRE_RS06045	1159.27	1148.35	1205.27	1226.46	1187.2	1185.15	1045.75	1065.69	1136.49	1147.69	1229.51	1058.31	-0.112697	0.0833159	0.177209	0.0455303	0.510156	0.612368	0.0693498	0.452532	0.637398	-0.0773249	0.428342	0.563794	TrpB-like pyridoxal phosphate-dependent enzyme && PF00291:Pyridoxal-phosphate dependent enzyme	SiRe_1195
SIRE_RS06050	277.463	213.458	263.457	311.227	244.95	323.872	281.322	288.61	267.076	351.22	499.856	398.756	0.148949	0.31388	0.471093	0.231144	0.157869	0.241258	0.566297	0.000538615	0.00373311	0.495746	0.00597276	0.0154462	acylphosphatase && -	SiRe_1196
SIRE_RS06055	821.756	837.697	897.089	665.379	720.313	679.858	627.476	687.01	741.773	715.343	728.86	687.93	-0.313627	6.98e-05	0.000401601	-0.296561	0.000186426	0.000631155	0.0408061	0.674336	0.816164	0.0350421	0.71635	0.808572	inositol-3-phosphate synthase && PF01658:Myo-inositol-1-phosphate synthase	SiRe_1197
SIRE_RS06060	278.982	283.826	287.255	217.425	228.347	213.35	348.945	403.969	395.589	383.107	353.174	278.936	0.434944	9.6e-09	1.04e-07	-0.355946	5.97e-06	2.54e-05	-0.190064	0.111423	0.258134	0.612601	9.68e-07	5.44e-06	pyruvate%2C water dikinase && PF02896:PEP-utilising enzyme, TIM barrel domain|PF01326:Pyruvate phosphate dikinase, PEP/pyruvate binding domain|PF00391:PEP-utilising enzyme, mobile domain	SiRe_1199
SIRE_RS06065	5494.2	5392.16	5482.27	2203.68	1933.96	1750.52	9156.81	8834	9024.77	3385.69	3871.32	2741.86	0.723368	1.28e-38	1.95e-36	-1.4645	1.19e-65	7.31e-64	-1.44607	1.44e-37	9.01e-36	0.754401	1.43e-08	1.05e-07	hypothetical protein && -	SiRe_1200
SIRE_RS06070	31.7253	51.95	49.6249	53.9631	44.7918	48.3317	42.4142	42.0717	50.8451	55.1369	47.6752	52.6925	0.0266597	0.93411	0.96406	0.153935	0.642375	0.729067	0.18947	0.561861	0.733054	0.0719637	0.826285	0.891341	hypothetical protein && -	SiRe_1201
SIRE_RS06075	160.246	186.416	169.25	164.583	193.719	194.556	141.053	134.854	146.839	222.897	203.386	222.277	-0.286014	0.00281893	0.0105099	0.112762	0.288027	0.39254	0.606362	3.81e-08	6.02e-07	0.218228	0.0670195	0.126763	UbiD family decarboxylase && PF01977:3-octaprenyl-4-hydroxybenzoate carboxy-lyase	SiRe_1202
SIRE_RS06080	1185.36	1286.36	1306.16	1180.82	1087.39	1107.11	995.28	1052.1	1078.89	1186.38	1366.45	1212.64	-0.272381	6.98e-05	0.000401601	-0.151986	0.0445278	0.0820282	0.256858	0.00582244	0.0272039	0.147665	0.142233	0.237026	threonine synthase && PF00291:Pyridoxal-phosphate dependent enzyme	SiRe_1203
SIRE_RS06085	1265.59	1443.02	1348.14	1062.29	1243.62	1116.7	1050.84	1097.07	1084.01	1230.98	1192.55	1245.86	-0.326897	1.32e-06	1.08e-05	-0.233637	0.00537171	0.0130346	0.171829	0.0388677	0.119509	0.0895763	0.357228	0.489634	aspartate kinase && PF00696:Amino acid kinase family	SiRe_1204
SIRE_RS06090	1469.28	1558.51	1457.56	1649.9	1660.32	1609.31	1245.28	1404.92	1455.53	1613.49	1588.94	1594.59	-0.126678	0.0813196	0.173854	0.14448	0.0353047	0.0671857	0.213162	0.0196786	0.0706991	-0.0470292	0.586713	0.705248	aspartate-semialdehyde dehydrogenase && PF02774:Semialdehyde dehydrogenase, dimerisation domain|PF01118:Semialdehyde dehydrogenase, NAD binding domain	SiRe_1205
SIRE_RS06095	525.948	563.306	543.398	775.611	768.909	776.258	451.63	442.028	430.334	605.158	523.517	682.274	-0.301379	0.00022458	0.00114736	0.51859	3.02e-10	2.1e-09	0.441108	0.000202667	0.00160759	-0.368923	0.00168605	0.00502487	PHP domain-containing protein && PF13263:PHP-associated	SiRe_1206
SIRE_RS06100	343.182	338.554	357.276	444.415	430.247	486.474	247.548	241.98	239.183	317.065	324.331	354.357	-0.511299	1.31e-10	1.75e-09	0.400578	2.45e-06	1.1e-05	0.439345	2.23e-05	0.000222124	-0.462103	1.92e-05	8.45e-05	hypothetical protein && PF04895:Archaeal protein of unknown function (DUF651)|PF04894:Archaeal protein of unknown function (DUF650)	SiRe_1207
SIRE_RS06105	172.347	178.632	164.837	225.995	225.156	256.433	175.774	164.616	171.024	165.12	175.694	147.18	-0.0117594	0.908356	0.949578	0.468004	1.28e-05	5.15e-05	-0.079517	0.533099	0.714119	-0.547624	3.84e-05	0.000159469	ornithine carbamoyltransferase && PF02729:Aspartate/ornithine carbamoyltransferase, carbamoyl-P binding domain|PF00185:Aspartate/ornithine carbamoyltransferase, Asp/Orn binding domain	SiRe_1208
SIRE_RS06110	97.4851	109.566	100.621	118.441	96.9152	96.2323	63.3571	72.5012	63.3721	93.8925	84.9746	77.5059	-0.625088	0.000122603	0.00066453	0.0264861	0.869388	0.907079	0.351826	0.0677545	0.180463	-0.289545	0.121085	0.206857	hypothetical protein && -	SiRe_1209
SIRE_RS06115	78.5224	82.6802	95.7197	96.6987	105.451	113.881	67.0073	68.7386	68.0783	72.8916	86.3027	83.8485	-0.332735	0.0152139	0.0441529	0.311702	0.0237825	0.0478121	0.24232	0.120662	0.273232	-0.39116	0.0116474	0.0279909	ATP-NAD kinase family protein && PF01513:ATP-NAD kinase	SiRe_1210
SIRE_RS06120	70.8318	79.0818	65.88	192.816	227.618	240.058	60.318	79.645	77.3998	61.6383	93.4394	93.726	0.0124958	0.941106	0.969615	1.6273	9.32e-31	2.1e-29	0.18321	0.374562	0.564023	-1.42039	2.03e-15	2.83e-14	hypothetical protein && -	SiRe_1211
SIRE_RS06125	815.312	865.155	798.191	704.519	782.78	639.101	759.462	775.878	675.447	654.792	560.183	607.529	-0.163953	0.077647	0.168203	-0.20994	0.0458885	0.0841341	-0.289936	0.0162098	0.0611584	-0.232854	0.0716547	0.134038	hypothetical protein && -	SiRe_1212
SIRE_RS06130	672.791	645.209	706.708	1015.43	1101.51	1389.46	515.473	489.016	550.453	547.706	574.391	639.814	-0.380643	1.79e-06	1.4e-05	0.803003	2.42e-14	2.26e-13	0.169368	0.110169	0.257353	-1.0044	9.12e-15	1.21e-13	hypothetical protein && -	SiRe_1213
SIRE_RS06135	155.17	167.188	150.376	126.011	128.367	133.066	78.4763	96.4572	114.505	101.392	96.5519	125.184	-0.706172	8.13e-07	6.86e-06	-0.274998	0.0309673	0.0602439	0.148148	0.418526	0.607652	-0.273073	0.0945384	0.168827	hypothetical protein && -	NA
SIRE_RS06140	1837.86	1567.61	1960.8	2322.78	2129.27	2201.3	2088.48	2018.31	2069.15	2435.15	2796.92	2451.98	0.202583	0.0114832	0.0348548	0.320291	0.000261237	0.000854384	0.303644	0.000601874	0.00408135	0.197588	0.0444082	0.0895412	thermosome subunit && PF00118:TCP-1/cpn60 chaperonin family	SiRe_1214
SIRE_RS06145	1225.74	1236.58	1178.43	980.645	1057.6	1136.73	852.893	777.701	826.643	889.063	928.82	921.324	-0.566752	1.06e-12	1.77e-11	-0.185447	0.0346681	0.0661136	0.145433	0.158613	0.328084	-0.22453	0.0421248	0.0854441	hypothetical protein && -	SiRe_1215
SIRE_RS06150	1928.67	1765.01	1792.09	2083.17	2105.21	2300.14	2129.25	1967.43	2093.62	2522.62	3216.11	2870.3	0.174403	0.0195016	0.0543938	0.253252	0.00200815	0.0053736	0.46443	1.58e-05	0.000162631	0.397437	0.000624714	0.00202864	hypothetical protein && -	SiRe_1216
SIRE_RS06155	6645.58	7486.13	7234.82	2615.01	2961.14	2139.68	7051.2	7329.4	7840.61	3453.66	3127.14	3027.59	0.0574292	0.417906	0.576269	-1.4582	2.5e-43	9.41e-42	-1.22106	2.96e-38	1.95e-36	0.306358	0.0159169	0.0366629	hypothetical protein && -	SiRe_1217
SIRE_RS06160	333.312	339.248	368.771	339.43	324.427	343.892	282.746	301.457	301.009	334.451	354.365	380.306	-0.233652	0.00209513	0.00806782	-0.0366692	0.651763	0.736657	0.261176	0.00741061	0.033143	0.0745662	0.462893	0.594618	arginine--tRNA ligase && PF00750:tRNA synthetases class I (R)|PF05746:DALR anticodon binding domain	SiRe_1218
SIRE_RS06165	51.6911	43.4071	17.3572	45.0892	24.7672	37.2773	16.7871	68.9545	56.9465	86.3811	71.7034	107.676	0.343622	0.610398	0.743193	-0.0681296	0.923783	0.94686	0.884138	0.126202	0.28221	1.30719	0.0275467	0.0596113	tRNA-Arg && -	SiRe_t0008
SIRE_RS06170	17.5422	22.9802	15.3152	64.65	34.9655	8.22294	3.70304	21.4737	17.9453	22.8656	15.8169	26.6023	-0.365647	0.697511	0.812084	0.943326	0.252615	0.352619	0.585162	0.550422	0.723041	-0.714032	0.399229	0.534798	tRNA-Leu && -	SiRe_t0009
SIRE_RS06175	157.945	127.81	150.67	239.536	145.851	231.689	222.662	188.16	224.848	376.718	534.041	437.882	0.541106	0.00180965	0.00714991	0.507059	0.0139447	0.0303312	1.07356	3.48e-10	6.98e-09	1.119	3.73e-08	2.59e-07	UPF0147 family protein && -	SiRe_1219
SIRE_RS06180	292.371	247.129	262.546	259.31	273.688	389.611	420.559	332.331	389.67	389.259	735.299	501.281	0.509363	6.94e-05	0.000401601	0.214851	0.173884	0.261599	0.497062	0.00770805	0.0340484	0.805748	0.000141071	0.000531805	hypothetical protein && PF06677:Sjogren's syndrome/scleroderma autoantigen 1 (Autoantigen p27)	SiRe_1220
SIRE_RS06185	100.452	59.3992	53.6702	114.948	93.8547	101.164	82.2789	72.05	71.7183	78.4249	66.0426	59.5051	0.0788916	0.719713	0.825271	0.5443	0.0123981	0.0273851	-0.15965	0.441191	0.62803	-0.612831	0.00247277	0.00711781	dTMP kinase && PF02223:Thymidylate kinase	SiRe_1221
SIRE_RS06190	82.8842	91.684	91.0531	141.294	145.79	141.339	70.0431	75.5612	78.3099	87.0391	69.8289	101.114	-0.244774	0.0591813	0.135531	0.701497	6.15e-09	3.74e-08	0.194011	0.249708	0.441578	-0.742536	2.01e-06	1.07e-05	GTPase && PF16575:mRNA cleavage and polyadenylation factor CLP1 P-loop	SiRe_1222
SIRE_RS06195	96.0552	104.25	111.53	105.282	114.096	105.366	104.919	92.2887	91.9782	86.7451	76.1597	86.5037	-0.107778	0.503999	0.652115	0.0705701	0.669782	0.752602	-0.224083	0.237583	0.430083	-0.39162	0.0378974	0.0785115	hypothetical protein && -	SiRe_1223
SIRE_RS06200	23.1571	26.5129	25.8878	56.8419	51.3638	38.3893	21.4608	17.2847	16.7558	23.3131	22.9166	20.801	-0.444233	0.172506	0.307577	0.964183	0.000527538	0.00160334	0.261235	0.47505	0.657226	-1.13549	0.000193365	0.000703568	AAA family ATPase && PF13481:AAA domain	SiRe_1224
SIRE_RS06205	33.929	22.7432	27.9326	30.3745	61.5473	40.4582	23.2456	30.9676	24.3569	36.8542	40.9236	34.8174	-0.108366	0.726193	0.829384	0.659661	0.0347759	0.0662258	0.506308	0.101122	0.241404	-0.24845	0.423883	0.559279	CDP-2%2C3-bis-(O-geranylgeranyl)-sn-glycerol synthase && PF01864:Putative integral membrane protein DUF46	SiRe_1225
SIRE_RS06210	534.985	552.454	463.516	806.994	651.828	503.032	389.155	385.334	321.711	410.31	223.055	510.971	-0.499863	2.27e-05	0.000147802	0.348429	0.0159291	0.0339653	0.0522338	0.808826	0.893984	-0.789304	0.0406775	0.0826936	hypothetical protein && -	SiRe_1226
SIRE_RS06215	483.413	560.427	527.551	839.632	999.17	1024.49	653.949	516.742	642.18	862.332	827.229	818.632	0.207197	0.0972163	0.200815	0.879114	3.64e-13	3.11e-12	0.457297	0.0005961	0.00405315	-0.203386	0.115015	0.19773	hypothetical protein && -	SiRe_1227
SIRE_RS06220	273.186	281.325	288.497	260.272	248.934	258.079	332.016	351.592	343.26	235.756	247.72	228.518	0.285468	5.35e-05	0.000319579	-0.125057	0.113199	0.182141	-0.539958	6.09e-09	1.08e-07	-0.118439	0.240888	0.360536	minichromosome maintenance protein MCM && PF14551:MCM N-terminal domain|PF00493:MCM2/3/5 family	SiRe_1228
SIRE_RS06225	177.826	180.863	154.889	78.2799	65.3579	67.9535	184.192	190.414	202.815	106.777	100.211	102.89	0.16962	0.177386	0.313894	-1.27178	1.15e-14	1.11e-13	-0.909194	4.54e-09	8.09e-08	0.542322	0.00595277	0.0154238	hypothetical protein && PF05916:GINS complex protein	SiRe_1229
SIRE_RS06230	24.2736	35.3314	30.2741	21.2994	23.0393	26.4138	20.7399	25.3509	20.1015	20.0886	26.7064	33.1792	-0.437135	0.158132	0.287512	-0.328367	0.305122	0.409045	0.261821	0.459617	0.641261	0.162922	0.647996	0.755047	RNA methyltransferase && PF02926:THUMP domain	SiRe_1230
SIRE_RS06235	97.245	95.6739	96.6908	304.611	315.573	315.991	134.064	150.636	140.991	514.061	575.338	529.277	0.556511	1.93e-07	1.76e-06	1.70386	1.13e-68	7.48e-67	1.9152	1.8e-73	1.8e-71	0.779246	6.02e-14	7.5e-13	ORC1-type DNA replication protein && PF09079:CDC6, C terminal|PF13401:AAA domain	SiRe_1231
SIRE_RS06240	95.6311	79.6713	102.99	173.008	249.24	134.187	124.841	123.225	90.1052	303.427	221.237	336.658	0.280721	0.2407	0.39429	1.01034	4.77e-05	0.00017734	1.33874	1.97e-09	3.56e-08	0.620491	0.00866399	0.0215845	hypothetical protein && -	SiRe_1232
SIRE_RS06245	295.567	319.042	344.251	500.678	525.065	469.85	292.375	290.015	307.782	634.901	583.337	701.329	-0.106031	0.339485	0.497654	0.652561	5.22e-09	3.21e-08	1.09777	2.46e-19	7.63e-18	0.349585	0.00409981	0.011121	cyclic pyranopterin monophosphate synthase MoaC && PF01967:MoaC family	SiRe_1233
SIRE_RS06250	323.437	354.42	346.823	298.466	291.899	284.343	418.902	382.637	389.478	326.589	315.413	311.093	0.217918	0.00591094	0.0200925	-0.217465	0.0127315	0.0280528	-0.332913	0.000690362	0.00457023	0.113404	0.274701	0.400127	replication factor C large subunit && PF00004:ATPase family associated with various cellular activities (AAA)	SiRe_1234
SIRE_RS06255	436.065	465.545	514.882	373.757	386.099	369.887	497.971	530.608	566.208	420.162	452.208	421.595	0.171793	0.0468288	0.111869	-0.315426	0.000681054	0.00200685	-0.313087	0.00172094	0.00979099	0.18526	0.0766698	0.141954	replication factor C small subunit && PF08542:Replication factor C C-terminal domain|PF00004:ATPase family associated with various cellular activities (AAA)	SiRe_1235
SIRE_RS06260	359.85	415.985	377.519	325.018	368.206	354.911	521.1	512.427	590.481	430.466	460.844	469.467	0.495128	1.04e-06	8.65e-06	-0.125098	0.27286	0.376224	-0.26634	0.0226911	0.0794029	0.364937	0.00395288	0.0107871	YbhB/YbcL family Raf kinase inhibitor-like protein && PF01161:Phosphatidylethanolamine-binding protein	SiRe_1236
SIRE_RS06265	586.589	565.623	501.475	561.621	522.798	515.97	656.241	642.861	695.043	761.946	809.095	689.228	0.270456	0.0014473	0.00590642	-0.0369273	0.694977	0.77356	0.168969	0.10014	0.239743	0.488123	1.36e-05	6.17e-05	archaeal proteasome endopeptidase complex subunit beta && PF00227:Proteasome subunit	SiRe_1237
SIRE_RS06270	216.545	241.029	215.329	166.394	180.465	173.859	214.32	202.807	205.424	198.047	189.449	204.801	-0.111123	0.215367	0.364598	-0.357744	0.000368189	0.00115534	-0.0829673	0.448833	0.634434	0.174559	0.137094	0.230583	amidase && PF01425:Amidase	SiRe_1238
SIRE_RS06275	169.943	151.08	140.637	127.826	118.275	111.26	116.228	108.387	105.344	72.4153	91.2394	73.181	-0.484932	3.17e-05	0.00019894	-0.36061	0.00359924	0.00911763	-0.490584	0.00144657	0.00860058	-0.602989	0.000163912	0.000611128	alcohol dehydrogenase catalytic domain-containing protein && PF08240:Alcohol dehydrogenase GroES-like domain|PF00107:Zinc-binding dehydrogenase	SiRe_1239
SIRE_RS06280	55.2794	51.3474	46.0389	46.7388	53.1589	46.0284	48.1094	46.4973	42.6603	45.2974	55.1985	58.8278	-0.153915	0.45863	0.61119	-0.054296	0.802342	0.858989	0.203879	0.380053	0.569321	0.115858	0.624587	0.735291	hypothetical protein && -	SiRe_1240
SIRE_RS06285	223.206	247.66	242.921	149.548	208.166	210.828	153.839	149.306	172.187	195.417	185.582	194.874	-0.585284	4.02e-06	2.99e-05	-0.312717	0.0329501	0.0633728	0.265652	0.0784219	0.200155	0.00429647	0.979719	0.987061	hypothetical protein && -	SiRe_1241
SIRE_RS06290	12.8266	7.00115	0	4.54528	11.9841	18.789	10.1535	19.6265	19.682	27.8649	28.9127	20.8405	1.30414	0.24861	0.403405	0.847944	0.515609	0.617	0.635471	0.449818	0.635111	1.09907	0.245011	0.3659	- && -	SiRe_t0010
SIRE_RS06295	4.27135	4.23898	5.93263	14.8609	19.5912	16.8367	5.73778	4.95135	5.16395	17.7149	13.7858	16.1935	0.135558	0.731704	0.833097	1.84336	3.32e-09	2.09e-08	1.57881	7.42e-07	9.92e-06	-0.117683	0.650549	0.755961	hypothetical protein && -	SiRe_1242
SIRE_RS06300	1.93021	0	0	17.784	18.0344	12.4409	0	2.95351	2.96185	7.3382	10.8773	9.40858	1.58075	0.419722	1	4.5827	0.00014957	0.000519276	2.20356	0.0308936	0.100274	-0.811995	0.189212	0.297442	hypothetical protein && -	SiRe_1243
SIRE_RS06305	3.08236	7.57101	5.04569	73.1826	61.438	49.667	4.87997	1.57215	3.15318	10.8813	6.94801	7.51228	-0.705845	0.421882	0.580338	3.57377	1.31e-15	1.32e-14	1.39235	0.0924627	0.226995	-2.86789	3e-12	3.2e-11	hypothetical protein && -	SiRe_1244
SIRE_RS06310	5.47189	9.95576	7.96201	93.074	102.25	111.682	6.25666	1.39546	5.13115	6.43896	8.22287	10.3725	-0.871161	0.148183	0.274453	3.73628	6.58e-41	2.2e-39	0.96223	0.131551	0.290037	-3.62825	6.06e-36	4.02e-34	CRISPR-associated protein Cas4 && PF01930:Domain of unknown function DUF83	SiRe_1245
SIRE_RS06315	10.5924	9.78439	7.1136	21.944	32.4816	33.4197	6.87996	18.2859	10.0023	13.2758	13.775	22.0647	0.357205	0.541639	0.685014	1.68991	0.000282368	0.000910299	0.470004	0.402911	0.593602	-0.854221	0.0546693	0.107054	hypothetical protein && -	SiRe_1246
SIRE_RS06320	162.262	187.301	184.191	176.212	201.56	194.244	157.748	161.248	170.754	184.091	199.934	181.057	-0.122661	0.206659	0.354743	0.112438	0.287044	0.391397	0.194727	0.0841753	0.211407	-0.0290213	0.809346	0.879218	tyrosine-type recombinase/integrase && PF00589:Phage integrase family	SiRe_1247
SIRE_RS06325	3.97624	4.34071	8.67859	11.2723	14.8603	0	4.19677	4.05615	12.2028	4.31905	22.4073	12.9211	0.27225	0.861628	0.920343	0.621807	0.696537	0.773676	0.939067	0.500381	0.681572	0.609729	0.665809	0.76909	tRNA-Val && -	SiRe_t0011
SIRE_RS06330	166.143	166.258	197.102	278.941	301.741	293.69	220.183	214.551	234.253	257.521	299.115	243.324	0.337759	0.000201578	0.00103394	0.734658	1.51e-14	1.43e-13	0.246157	0.0228398	0.0797012	-0.138855	0.222965	0.339697	beta-CASP ribonuclease aCPSF1 && PF10996:Beta-Casp domain|PF07521:RNA-metabolising metallo-beta-lactamase|PF16661:Metallo-beta-lactamase superfamily domain	SiRe_1248
SIRE_RS06335	327.87	315.996	325.447	307.827	278.983	304.467	247.693	246.307	242.959	267.487	247.945	249.612	-0.394965	1.7e-06	1.35e-05	-0.110809	0.217463	0.312906	0.0425528	0.689062	0.828791	-0.230988	0.0401017	0.0820755	NAD(P)-dependent glycerol-1-phosphate dehydrogenase && PF13685:Iron-containing alcohol dehydrogenase	SiRe_1249
SIRE_RS06340	1329.34	1218.53	1299.49	960.653	1032.14	938.844	1261.26	1340.16	1382.3	1388.59	1748.91	1408.46	0.0505605	0.478077	0.628023	-0.381191	2.04e-06	9.28e-06	0.178769	0.0970567	0.234149	0.622942	1.03e-07	6.7e-07	peptidylprolyl isomerase && PF00254:FKBP-type peptidyl-prolyl cis-trans isomerase	SiRe_1250
SIRE_RS06345	0	0	3.65671	23.7478	20.8712	15.7067	3.53661	10.2543	0	29.1172	11.3295	10.8886	1.85774	0.424897	1	3.98909	0.0108535	0.0243911	1.8812	0.160695	0.330749	-0.236969	0.801893	0.872865	- && -	SiRe_t0012
SIRE_RS06350	791.375	734.257	787.554	763.076	751.058	842.674	831.179	859.956	826.728	918.5	1238.22	1048.79	0.122591	0.208354	0.356941	0.0382541	0.723159	0.79477	0.336552	0.00950363	0.0403612	0.432792	0.00207241	0.00606983	snRNP Sm && -	SiRe_1251
SIRE_RS06355	1407.48	1307.24	1430.75	1228.94	1302.33	1247.85	1247.92	1378.69	1391	1472.34	1605.24	1547.75	-0.0448337	0.535463	0.680205	-0.122593	0.102772	0.168467	0.191841	0.0346643	0.109538	0.280962	0.00262735	0.00750088	spermidine synthase && PF01564:Spermine/spermidine synthase	SiRe_1253
SIRE_RS06360	113.212	75.3596	96.4288	90.0218	65.3579	87.3688	134.064	92.9534	84.7418	83.9816	105.812	128.613	0.125497	0.72079	0.826139	-0.225504	0.555525	0.652935	0.0207246	0.955931	0.972995	0.382382	0.33702	0.470478	- && -	SiRe_t0013
SIRE_RS06365	20.1499	17.5975	17.5917	5.71231	10.0408	37.7811	29.7744	36.9986	32.9806	26.2645	36.3362	26.1914	0.849606	0.280576	0.436601	-0.0134553	0.989453	0.992017	-0.181605	0.811842	0.896527	0.689005	0.474773	0.604418	tRNA-Ile && -	SiRe_t0014
SIRE_RS06370	587.161	600.223	634.544	569.346	498.899	522.262	590.36	629.528	682.881	725.87	909.694	697.833	0.0632108	0.407977	0.566208	-0.18588	0.024654	0.0493444	0.282557	0.013667	0.053412	0.543237	1e-05	4.72e-05	adenosylhomocysteinase && PF00670:S-adenosyl-L-homocysteine hydrolase, NAD binding domain|PF05221:S-adenosyl-L-homocysteine hydrolase	SiRe_1254
SIRE_RS06375	0	3.83004	0	9.94615	34.9655	4.11147	7.40607	7.15791	0	41.9202	7.90847	34.2029	1.86606	0.418436	1	3.63224	0.03441	0.0657602	2.52322	0.0366919	0.114478	0.766855	0.442424	0.576466	tRNA-Leu && -	SiRe_t0015
SIRE_RS06380	88.4306	92.0861	77.6829	116.901	89.8495	103.63	118.158	113.559	133.448	106.614	114.864	99.1841	0.500578	0.000105893	0.000582526	0.274327	0.0598602	0.106226	-0.199313	0.16413	0.335617	0.0379646	0.811547	0.881167	hypothetical protein && -	SiRe_1256
SIRE_RS06385	21.4105	19.1993	29.2068	41.1873	34.2931	29.571	16.9485	40.5615	34.4182	24.9176	53.4328	27.3331	0.399879	0.294471	0.452763	0.595879	0.0930017	0.154603	0.185887	0.649272	0.799593	0.00201659	0.995762	0.997229	hypothetical protein && -	SiRe_1257
SIRE_RS06390	20.8753	22.7887	9.76341	25.3627	37.1508	62.9055	37.771	24.3369	9.15211	22.675	40.3332	41.9936	0.412969	0.604149	0.737674	1.25057	0.0759978	0.130008	0.549849	0.453162	0.637398	-0.279826	0.664169	0.767522	- && -	SiRe_t0016
SIRE_RS06395	419.064	401.09	415.849	388.176	400.646	489.95	567.799	530.878	568.269	613.983	980.87	742.119	0.431665	3.94e-05	0.000243991	0.0618211	0.626588	0.714141	0.475607	0.00199345	0.0111642	0.85855	6.99e-07	4.05e-06	50S ribosomal protein L21e && PF01157:Ribosomal protein L21e	SiRe_1258
SIRE_RS06400	654.859	654.914	835.504	621.707	733.24	742.89	794.258	871.716	793.897	931.059	1157.71	1036.14	0.198125	0.0664965	0.149183	-0.0205309	0.865598	0.904336	0.33352	0.00402424	0.0198756	0.56337	1.4e-05	6.35e-05	DNA-directed RNA polymerase subunit F && PF03874:RNA polymerase Rpb4	SiRe_1259
SIRE_RS06405	287.754	263.766	292.228	264.279	275.52	283.705	285.14	272.674	297.286	381.792	359.697	419.369	0.0192915	0.848532	0.912172	-0.0237198	0.826992	0.876511	0.430183	0.000294586	0.00222625	0.483819	9.15e-05	0.00035378	DUF655 domain-containing protein && PF04919:Protein of unknown function (DUF655)	SiRe_1260
SIRE_RS06410	40.5162	30.3438	32.9046	38.0641	47.539	42.5112	43.2606	37.9663	26.5069	30.1924	29.7348	52.5622	0.0519349	0.839718	0.905716	0.315289	0.198446	0.290012	0.0532419	0.860521	0.925944	-0.199566	0.486539	0.614218	16S ribosomal RNA methyltransferase A && PF00398:Ribosomal RNA adenine dimethylase	SiRe_1261
SIRE_RS06415	23.8957	16.1733	18.7758	14.2259	13.098	14.5615	12.6105	16.5756	11.2446	16.0926	27.4705	17.6009	-0.542995	0.126133	0.244129	-0.482262	0.185428	0.274543	0.583277	0.137619	0.29869	0.535101	0.175637	0.279007	methyltransferase && PF05175:Methyltransferase small domain	SiRe_1262
SIRE_RS06420	105.253	112.165	110.761	123.735	111.869	122.855	84.6408	92.0302	91.863	134.29	140.281	175.539	-0.287959	0.0395616	0.0976736	0.138057	0.326024	0.429831	0.734404	7.3e-06	8.21e-05	0.318049	0.0507392	0.100517	RNA methyltransferase && PF00588:SpoU rRNA Methylase family	SiRe_1263
SIRE_RS06425	2623.08	2721.25	2797.7	2220.75	2360	2359.93	2442.26	2498.7	2506.74	2919.49	3541.21	3109.21	-0.127942	0.0386431	0.0957725	-0.219242	0.00209612	0.00559242	0.35019	0.000246756	0.0018933	0.453125	1.46e-05	6.6e-05	30S ribosomal protein S3ae && PF01015:Ribosomal S3Ae family	SiRe_1264
SIRE_RS06430	237.551	227.941	258.443	289.405	276.203	306.647	209.839	223.188	240.268	309.903	290.526	327.25	-0.104141	0.261483	0.415503	0.279627	0.00317178	0.00814141	0.451311	3.48e-05	0.000329874	0.077686	0.479854	0.609175	NTP transferase domain-containing protein && PF00483:Nucleotidyl transferase|PF00132:Bacterial transferase hexapeptide (six repeats)	SiRe_1265
SIRE_RS06435	128.09	135.242	119.007	153.873	178.977	158.22	130.497	116.539	138.875	165.188	152.169	156.693	0.0139848	0.89856	0.944697	0.373222	0.000949694	0.00271284	0.285643	0.0219326	0.0773963	-0.0620968	0.620572	0.733564	redox-regulated ATPase YchF && PF08438:GTPase of unknown function C-terminal|PF01926:50S ribosome-binding GTPase|PF02824:TGS domain	SiRe_1266
SIRE_RS06440	1571.26	1491.24	1791.71	1579.81	1464.92	1799.45	1643.41	1766.85	1732.48	1963.98	2577.36	2082.56	0.0835294	0.297243	0.455125	0.00705966	0.941197	0.956742	0.353462	0.00128856	0.00782589	0.441118	0.000490541	0.00162201	50S ribosomal protein L15e && PF00827:Ribosomal L15	SiRe_1267
SIRE_RS06445	384.37	408.027	406.447	347.563	388.02	292.006	310.561	349.505	287.444	305.933	198.678	386.198	-0.338096	0.00193839	0.00756589	-0.211752	0.0854844	0.144142	-0.0990078	0.603184	0.764337	-0.216875	0.273451	0.398734	RNA-binding protein && PF01877:RNA binding	SiRe_1268
SIRE_RS06450	130.769	85.3054	121.245	91.173	116.552	113.377	98.7476	87.847	63.0805	66.4026	57.5161	105.373	-0.435811	0.0272949	0.0714931	-0.0591903	0.750109	0.8158	-0.132223	0.595181	0.758796	-0.498366	0.032718	0.0693663	RNase P subunit p30 && -	SiRe_1269
SIRE_RS06455	83.5286	72.3452	125.809	119.377	137.596	144.806	68.489	60.5605	57.9069	75.7334	53.6842	80.757	-0.59156	0.00949727	0.0300281	0.524613	0.0119016	0.0264371	0.159279	0.521315	0.70246	-0.947074	1.51e-05	6.82e-05	ribonuclease P && PF01900:Rpp14/Pop5 family	SiRe_1270
SIRE_RS06460	2658.49	2655.55	2606.71	2414	2296.08	2320.69	3086.45	2980.51	2954.48	3849.22	4284.71	3925.28	0.188361	0.00133887	0.00552685	-0.161131	0.015179	0.0325711	0.407173	2.02e-06	2.44e-05	0.768091	1.8e-16	2.73e-15	archaeal proteasome endopeptidase complex subunit alpha && PF10584:Proteasome subunit A N-terminal signature|PF00227:Proteasome subunit	SiRe_1271
SIRE_RS06465	2564.16	2677.24	2782.06	2281.56	2253.92	2299.96	2101.53	2223.08	2267.6	2737.25	2489.22	2765.06	-0.282841	1.61e-05	0.000106627	-0.220435	0.00161441	0.00440708	0.26652	0.00278288	0.0148243	0.214437	0.0186771	0.0423743	ribosome assembly factor SBDS && PF01172:Shwachman-Bodian-Diamond syndrome (SBDS) protein|PF09377:SBDS protein C-terminal domain	SiRe_1272
SIRE_RS06470	1011.3	997.226	1056.83	930.078	891.32	954.01	903.237	1018.94	1004.19	1169.89	1078.35	1168.8	-0.0662771	0.375742	0.533232	-0.132657	0.0833965	0.141107	0.212361	0.0266303	0.0897357	0.289037	0.00281777	0.00799446	RNA-binding protein && PF00013:KH domain	SiRe_1273
SIRE_RS06475	1257.12	1262.51	1423.94	1240.07	1220.24	1266.73	1068.81	1161.2	1222.76	1363.31	1493.37	1296.49	-0.191341	0.016061	0.0460415	-0.0709282	0.377876	0.484511	0.254819	0.00905918	0.0388647	0.145692	0.14423	0.239327	exosome complex exonuclease Rrp41 && PF01138:3' exoribonuclease family, domain 1|PF03725:3' exoribonuclease family, domain 2	SiRe_1274
SIRE_RS06480	1040.88	1102.48	1098.58	965.906	1050.81	1072.48	951.117	1058.86	1038.64	1215.91	1236.06	1107.58	-0.08777	0.219365	0.368749	-0.0581542	0.4541	0.561765	0.211827	0.0243459	0.0837914	0.1935	0.0551429	0.107826	exosome complex protein Rrp42 && PF03725:3' exoribonuclease family, domain 2|PF01138:3' exoribonuclease family, domain 1	SiRe_1275
SIRE_RS06485	21.5089	13.3267	14.5912	16.48	21.0014	13.6248	18.4069	28.4642	22.0031	28.4148	15.0693	23.2983	0.475732	0.191496	0.33405	0.0549636	0.89261	0.92162	-0.0551346	0.884311	0.937001	0.376964	0.360063	0.492775	ribosomal biogenesis protein && -	SiRe_1277
SIRE_RS06490	59.4275	35.3862	31.8372	75.0466	61.918	59.5121	52.4597	52.9063	43.1078	73.9403	65.7606	69.0531	0.224477	0.499671	0.648467	0.636287	0.0508257	0.0921258	0.480528	0.11079	0.257382	0.0807892	0.781607	0.856616	hypothetical protein && -	SiRe_1278
SIRE_RS06495	2489.85	2494.2	2674.47	1909.41	2168.59	1989.53	1948.03	2014.5	1960.94	1993.74	1930.21	2266.28	-0.370032	7.43e-08	7.12e-07	-0.324674	7.34e-05	0.000265811	0.0525569	0.593327	0.757781	0.0178613	0.867239	0.921845	prefoldin subunit beta && PF01920:Prefoldin subunit	SiRe_1279
SIRE_RS06500	807.992	782.348	789.047	664.777	786.941	764.165	662.247	633.99	647.08	698.155	738.293	781.341	-0.29169	5.48e-05	0.000326317	-0.0907706	0.301965	0.406018	0.179454	0.066964	0.179118	-0.0100732	0.92764	0.959387	multidrug MFS transporter && PF02732:ERCC4 domain	SiRe_1280
SIRE_RS06505	4583.74	4743.71	4931.46	4550.79	4790.12	4656.35	4280.2	4397.37	4480.71	4973.65	5328.2	5128.41	-0.115397	0.0490363	0.116602	-0.015884	0.811416	0.865766	0.21842	0.00602838	0.0278228	0.130126	0.131692	0.222737	elongation factor EF-2 && PF00009:Elongation factor Tu GTP binding domain|PF03144:Elongation factor Tu domain 2|PF03764:Elongation factor G, domain IV|PF14492:Elongation Factor G, domain II|PF00679:Elongation factor G C-terminus	SiRe_1281
SIRE_RS06510	1685.81	1819.79	1925.45	1921.63	1881.49	2116.03	1376.9	1613.7	1561.34	1789.83	1661.65	1930.19	-0.253979	0.00144754	0.00590642	0.13478	0.0964535	0.15946	0.230495	0.0223873	0.0788899	-0.148597	0.143041	0.238081	HAD family hydrolase && PF13419:Haloacid dehalogenase-like hydrolase	SiRe_1282
SIRE_RS06515	57.5294	63.2466	55.6832	37.7472	48.1163	50.5035	55.1417	53.0866	53.2366	56.0859	49.9468	64.7377	-0.127049	0.335058	0.494096	-0.356196	0.0215948	0.0440351	0.0704257	0.6612	0.807276	0.310385	0.086645	0.157092	M28 family peptidase && PF04389:Peptidase family M28	SiRe_1283
SIRE_RS06520	8.11478	12.1806	8.30222	16.5346	8.84543	16.6417	8.02954	7.24312	7.26358	9.9162	7.431	16.481	-0.340446	0.486779	0.637184	0.566063	0.21564	0.310613	0.577964	0.273589	0.466645	-0.321553	0.509409	0.636586	DUF447 family protein && PF04289:Protein of unknown function (DUF447)	SiRe_1284
SIRE_RS06525	361.342	380.939	324.159	277.208	298.382	249.23	324.098	331.593	355.463	371.669	373.012	360.091	-0.0758642	0.384329	0.542998	-0.359421	0.000452311	0.00139664	0.116272	0.248026	0.439787	0.411542	0.000317482	0.00109786	3-isopropylmalate dehydrogenase && PF00180:Isocitrate/isopropylmalate dehydrogenase	SiRe_1285
SIRE_RS06530	268.68	295.582	297.862	288.92	309	306.096	294.773	297.064	285.023	368.559	395.436	359.125	0.0253816	0.718433	0.825026	0.0797316	0.310808	0.413236	0.34545	9.25e-05	0.000803023	0.302404	0.00169952	0.00505948	isoleucine--tRNA ligase && PF08264:Anticodon-binding domain of tRNA|PF00133:tRNA synthetases class I (I, L, M and V)	SiRe_1286
SIRE_RS06535	27.0384	25.6102	20.8286	36.0714	31.2067	33.5496	30.6365	29.2043	27.6597	31.961	22.8555	33.5949	0.251206	0.315139	0.471999	0.464836	0.0675594	0.117881	0.00520655	0.984719	0.989055	-0.198647	0.462808	0.594618	hypothetical protein && PF02598:Putative RNA methyltransferase	SiRe_1287
SIRE_RS06540	2146.27	2186.08	2330.83	2111.15	2203.37	2142.52	2127.9	2243.56	2323.85	2584.99	3046.31	2680.89	0.0074062	0.910249	0.950786	-0.0345031	0.624637	0.713118	0.300601	0.00129391	0.00782589	0.354134	0.000355613	0.0012136	50S ribosomal protein L3 && PF00297:Ribosomal protein L3	SiRe_1288
SIRE_RS06545	749.625	756.79	843.977	944.266	865.004	888.466	815.083	857.769	835.529	983.874	1110.33	910.826	0.0944747	0.216274	0.365414	0.209098	0.0132552	0.0290414	0.248754	0.0134476	0.0526365	0.145548	0.184202	0.290955	50S ribosomal protein L4 && PF00573:Ribosomal protein L4/L1 family	SiRe_1289
SIRE_RS06550	658.262	758.301	792.45	866.043	776.241	954.663	589.852	688.803	653.545	826.941	907.223	952.013	-0.191371	0.0849311	0.180033	0.244831	0.0359848	0.0681923	0.463903	0.000191768	0.00153721	0.0374744	0.773672	0.850663	50S ribosomal protein L23 && -	SiRe_1290
SIRE_RS06555	640.94	558.935	811.121	808.281	684.466	789.609	627.321	742.496	633.968	804.175	973.64	779.862	-0.00521508	0.964321	0.980033	0.191825	0.111769	0.180483	0.340086	0.00354215	0.0179904	0.154224	0.20906	0.322672	50S ribosomal protein L2 && PF00181:Ribosomal Proteins L2, RNA binding domain|PF03947:Ribosomal Proteins L2, C-terminal domain	SiRe_1291
SIRE_RS06560	1379.7	1397.65	1570.3	1345.08	1388.54	1611.06	1515.01	1626.77	1513.81	1605.86	2098.5	1793.07	0.0994085	0.210551	0.358591	0.0100093	0.915223	0.940222	0.228137	0.0402224	0.122473	0.328806	0.00905605	0.0224583	30S ribosomal protein S19 && PF00203:Ribosomal protein S19	SiRe_1292
SIRE_RS06565	1664.74	1682.71	1988.39	1879.91	1794.84	1791.61	1640.86	1897.79	1706.21	1895.74	1863.5	1856.39	-0.0242557	0.783013	0.868064	0.0450977	0.611673	0.702464	0.0869996	0.356215	0.548338	0.0283444	0.75815	0.838345	50S ribosomal protein L22 && PF00237:Ribosomal protein L22p/L17e	SiRe_1293
SIRE_RS06570	839.332	847.382	1017.85	1029.21	806.55	921.297	895.008	906.02	841.376	1011.22	1057.04	935.844	-0.0331089	0.706924	0.81751	0.0371857	0.724919	0.796059	0.173302	0.0699812	0.184049	0.113709	0.329585	0.462713	30S ribosomal protein S3 && PF07650:KH domain|PF00189:Ribosomal protein S3, C-terminal domain	SiRe_1294
SIRE_RS06575	633.059	642.539	806.481	732.329	643.622	850.696	543.924	719.166	671.69	725.999	1026.02	825.988	-0.104697	0.423915	0.582066	0.107694	0.42336	0.530523	0.401989	0.00882334	0.0382699	0.200356	0.208902	0.32261	50S ribosomal protein L29 && -	SiRe_1295
SIRE_RS06580	27.3366	18.9906	36.6128	49.3163	58.8221	61.1581	45.9022	57.0396	40.6761	53.9882	53.2174	52.492	0.792379	0.0401165	0.0985821	1.0423	0.00643462	0.0153254	0.141182	0.684916	0.825386	-0.0985554	0.771458	0.848916	ribonuclease P protein subunit && -	SiRe_1296
SIRE_RS06585	389.844	324.61	446.193	450.892	331.665	458.876	578.425	572.269	568.581	637.53	844.659	578.641	0.566626	1.74e-06	1.37e-05	0.105944	0.47691	0.582269	0.249075	0.0770594	0.197288	0.721316	2.29e-05	9.91e-05	30S ribosomal protein S17 && PF00366:Ribosomal protein S17	SiRe_1297
SIRE_RS06590	1282.98	1241.32	1429.78	2601.14	2569.38	2934.92	1242.43	1419.65	1296.37	1362.52	1755.51	1502.82	0.00219223	0.979476	0.987514	1.04608	9.45e-33	2.25e-31	0.211517	0.0628915	0.17133	-0.821201	5.5e-12	5.73e-11	50S ribosomal protein L14 && PF00238:Ribosomal protein L14p/L23e	SiRe_1298
SIRE_RS06595	997.373	1074.33	1246.64	2174.61	2143.4	2544.37	905.804	1066.43	1133.85	1129.25	1497.56	1238.27	-0.0946323	0.362586	0.521444	1.05887	2.45e-25	4.27e-24	0.303749	0.0170671	0.0638173	-0.838775	6.55e-11	6.14e-10	50S ribosomal protein L24 && PF16906:Ribosomal proteins L26 eukaryotic, L24P archaeal|PF00467:KOW motif	SiRe_1299
SIRE_RS06600	911.222	930.992	992.162	1622.74	1697.07	1899.3	956.952	1013.61	893.602	945.243	1083.95	1071.38	0.015888	0.837084	0.904388	0.891709	1.31e-26	2.47e-25	0.102985	0.308601	0.505075	-0.762169	1.78e-12	1.96e-11	30S ribosomal protein S4e && PF00900:Ribosomal family S4e|PF08071:RS4NT (NUC023) domain|PF01479:S4 domain	SiRe_1300
SIRE_RS06605	553.36	512.445	650.894	1040.34	957.665	1054.9	581.72	664.194	601.102	623.863	725.126	650.243	0.105984	0.299022	0.456766	0.840632	1.25e-16	1.37e-15	0.102465	0.353821	0.545628	-0.621254	2.29e-08	1.64e-07	50S ribosomal protein L5 && PF00281:Ribosomal protein L5|PF00673:ribosomal L5P family C-terminus	SiRe_1301
SIRE_RS06610	240.382	309.769	351.088	461.14	427.797	679.888	307.128	341.085	338.351	367.12	478.702	344.563	0.133513	0.446196	0.601141	0.813305	3.05e-05	0.000115468	0.258178	0.16388	0.33538	-0.411615	0.0483456	0.0968338	30S ribosomal protein S14 && -	SiRe_1302
SIRE_RS06615	594.21	596.038	734.28	1109.35	886.259	1039.73	606.81	706.042	618.489	688.148	815.192	715.965	0.00595095	0.955847	0.975681	0.66696	4.43e-09	2.76e-08	0.188608	0.110249	0.257353	-0.461815	0.000259096	0.000916956	30S ribosomal protein S8 && PF00410:Ribosomal protein S8	SiRe_1303
SIRE_RS06620	646.139	633.815	723.613	979.359	892.708	988.259	664.105	709.826	628.021	680.488	827.347	814.077	-0.00049232	0.995602	0.996761	0.523961	9.73e-09	5.78e-08	0.202485	0.074626	0.193027	-0.311316	0.00757731	0.0191761	50S ribosomal protein L6 && PF00347:Ribosomal protein L6	SiRe_1304
SIRE_RS06625	499.891	555.08	604.067	761.286	694.016	851.479	569.886	621.553	508.451	599.696	754.434	643.732	0.0364629	0.732485	0.833617	0.486662	8.57e-06	3.57e-05	0.221075	0.0827131	0.208662	-0.218313	0.0986222	0.174743	50S ribosomal protein L32e && PF01655:Ribosomal protein L32	SiRe_1305
SIRE_RS06630	351.494	326.972	459.455	533.224	441.925	603.016	335.331	412.905	328.998	389.562	568.238	384.255	-0.0784455	0.561024	0.699694	0.4816	0.000585062	0.00175648	0.304523	0.0579052	0.161439	-0.244235	0.148837	0.245472	50S ribosomal protein L19e && PF01280:Ribosomal protein L19e	SiRe_1306
SIRE_RS06635	398.633	352.545	490.098	607.245	470.828	577.728	380.799	480.252	386.629	458.763	519.804	461.859	0.00780863	0.95026	0.973658	0.424738	0.000903524	0.00260847	0.195266	0.118899	0.270214	-0.21116	0.10369	0.181591	50S ribosomal protein L18 && PF14204:Ribosomal L18 C-terminal region|PF00861:Ribosomal L18p/L5e family	SiRe_1307
SIRE_RS06640	844.72	820.697	900.151	982.394	906.595	1125.91	891.571	941.403	827.238	936.13	1077.11	905.48	0.0528846	0.509953	0.658169	0.243417	0.00904235	0.0206813	0.121891	0.247042	0.439282	-0.0576115	0.631468	0.740937	30S ribosomal protein S5 && PF00333:Ribosomal protein S5, N-terminal domain|PF03719:Ribosomal protein S5, C-terminal domain	SiRe_1308
SIRE_RS06645	406.377	420.421	505.569	604.38	551.421	643.268	405.16	477.044	425.308	429.189	561.592	490.298	-0.0260612	0.814329	0.890121	0.443921	7.77e-05	0.00027967	0.167955	0.20003	0.382236	-0.291242	0.0297033	0.0639221	50S ribosomal protein L30 && PF00327:Ribosomal protein L30p/L7e	SiRe_1309
SIRE_RS06650	719.837	649.61	829.703	777.4	841.231	1008.26	562.223	592.337	575.075	716.367	936.472	798.287	-0.346314	0.000600682	0.00278233	0.267364	0.0217591	0.0442702	0.491229	4.62e-05	0.000431342	-0.111199	0.421404	0.55709	50S ribosomal protein L15 && PF00828:Ribosomal protein L18e/L15	SiRe_1310
SIRE_RS06655	1555.6	1682.26	1529.6	1477.99	1362.46	1274.72	1871.58	1745.01	1634.62	2267.96	1754.21	2311.14	0.140439	0.0450934	0.108527	-0.201189	0.0103114	0.02325	0.259171	0.0225588	0.079383	0.610803	2.34e-07	1.45e-06	preprotein translocase subunit SecY && PF00344:SecY translocase|PF10559:Plug domain of Sec61p	SiRe_1311
SIRE_RS06660	2042.39	2281.64	2153.04	1826	1913.14	1809.19	2369.79	2253.13	2596.73	3447.53	3734.36	3294	0.157318	0.0317672	0.0814705	-0.211998	0.00510123	0.012434	0.525585	2.17e-08	3.51e-07	0.906588	4.28e-21	9.78e-20	adenylate kinase && PF13238:AAA domain	SiRe_1312
SIRE_RS06665	215.38	203.29	167.063	201.962	167.591	159.205	153.182	214.976	145.078	192.198	214.363	257.704	-0.189363	0.245937	0.400326	-0.140085	0.363254	0.470666	0.360823	0.0497002	0.143496	0.32124	0.0633075	0.121091	hypothetical protein && -	SiRe_1313
SIRE_RS06670	662.321	765.934	803.526	835.592	781.895	747.714	905.235	981.022	1132.78	937.888	1186.81	1056.73	0.437256	6.58e-05	0.000387639	0.0941884	0.403037	0.509773	0.0640604	0.617311	0.776612	0.418226	0.00131859	0.00399993	50S ribosomal protein L34e && -	SiRe_1314
SIRE_RS06675	345.305	435.785	425.936	357.451	368.901	283.259	464.958	492.075	429.775	464.298	375.028	533.279	0.202222	0.0560409	0.130023	-0.247075	0.0538459	0.0967583	-0.0254911	0.851364	0.922311	0.433197	0.00450056	0.0120875	AAA family ATPase && PF13238:AAA domain	SiRe_1315
SIRE_RS06680	246.674	269.285	271.876	6545.94	6061.85	6307.81	638.583	590.896	562.434	12193.3	12483.1	13882.2	1.18697	4.01e-21	1.85e-19	4.59767	0	0	4.41658	0	0	1.01679	2.01e-26	6.49e-25	hypothetical protein && -	SiRe_1316
SIRE_RS06685	97.1805	104.064	80.5522	2119.87	2251.69	2019.91	176.562	161.186	141.911	3642.19	2322.67	3900.44	0.767977	1.85e-08	1.94e-07	4.51455	0	0	4.3516	1.42e-168	3.55e-166	0.614283	4.97e-05	0.000201303	hypothetical protein && -	SiRe_1317
SIRE_RS06690	41.8925	33.3305	30.995	165.059	174.255	225.495	36.7218	34.767	38.497	201.299	152.85	273.035	0.0481579	0.866602	0.923393	2.42016	1.02e-29	2.13e-28	2.50191	2.67e-25	1.05e-23	0.137593	0.51138	0.638162	archease && PF01951:Archease protein family (MTH1598/TM1083)	SiRe_1319
SIRE_RS06695	28.093	30.6681	27.7102	31.397	33.6511	34.8209	35.3533	48.4974	35.9232	36.3833	40.187	36.2821	0.472262	0.0729654	0.16035	0.221056	0.428721	0.536248	-0.0984178	0.718654	0.843335	0.163679	0.562538	0.684403	archaemetzincin family Zn-dependent metalloprotease && PF07998:Peptidase family M54	SiRe_1320
SIRE_RS06700	0	0	8.79587	28.5616	35.1427	56.6716	0	0	0	8.75484	0	26.1914	-1.93803	0.59297	1	3.82164	0.00353544	0.00898122	3.92299	0.0778387	1	-1.79595	0.0722717	0.134914	tRNA-Phe && -	SiRe_t0017
SIRE_RS06705	73.2909	54.2589	53.3218	95.528	83.9566	78.9774	76.4667	69.6076	71.5278	66.7989	55.0688	84.8632	0.263877	0.266599	0.420174	0.520581	0.0311162	0.0604467	-0.0834217	0.748138	0.861478	-0.329981	0.201712	0.313108	GNAT family N-acetyltransferase && PF13508:Acetyltransferase (GNAT) domain	SiRe_1321
SIRE_RS06710	181.311	192.581	174.183	334.398	368.892	345.373	201.711	212.091	229.161	252.452	265.89	229.759	0.231464	0.0790066	0.170418	0.948122	6.71e-14	6.08e-13	0.20652	0.155771	0.324609	-0.498448	0.000372936	0.00126705	hypothetical protein && -	SiRe_1322
SIRE_RS06720	35.9299	36.6084	20.9123	18.674	35.808	29.4738	31.6022	19.5477	30.6296	16.912	12.1485	24.6487	-0.194263	0.647031	0.774926	-0.135538	0.761153	0.825141	-0.613959	0.241494	0.433412	-0.660273	0.21725	0.332856	hypothetical protein && -	SiRe_1324
SIRE_RS06725	17.9649	3.92233	3.92105	22.0693	22.38	21.0527	13.905	6.10866	12.2518	19.5138	8.09903	18.1622	0.30575	0.693706	0.809481	1.33749	0.043307	0.0801061	0.497772	0.46992	0.651398	-0.525786	0.364599	0.49698	putative integrase && -	SiRe_1325
SIRE_RS06735	2.96734	4.04917	2.42871	2.10304	3.38855	1.4489	2.34894	3.02698	3.03553	5.90915	5.29526	8.03552	-0.163698	0.776199	0.862379	-0.432524	0.504664	0.609015	1.18292	0.0233665	0.0812212	1.46344	0.0110261	0.0266676	transposase && PF01385:Probable transposase|PF07282:Putative transposase DNA-binding domain	SiRe_1326
SIRE_RS06740	177.84	200.552	215.592	186.088	191.763	182.848	153.616	144.19	169.913	161.281	201.855	201.722	-0.343586	0.00457463	0.0159494	-0.0717473	0.557501	0.654174	0.26105	0.0746225	0.193027	0.000215361	0.998816	0.998816	hypothetical protein && -	SiRe_1327
SIRE_RS06745	4.45101	6.55966	6.07177	8.51732	13.3078	10.6929	2.81873	3.63237	4.09796	4.35129	6.01988	9.88369	-0.69056	0.124356	0.241959	0.947581	0.00931557	0.0212882	0.930941	0.058331	0.162244	-0.696147	0.0814097	0.148904	hypothetical protein && -	SiRe_1329
SIRE_RS06750	16.9603	16.4577	11.0539	21.7032	22.0088	22.0837	13.6743	15.6191	14.2173	33.7746	18.3188	28.0672	-0.0316473	0.906046	0.948701	0.575265	0.0235089	0.0474029	0.871004	0.00157946	0.00917329	0.273748	0.295406	0.423942	ABC transporter permease && PF02687:FtsX-like permease family|PF12704:MacB-like periplasmic core domain	SiRe_1330
SIRE_RS06755	11.7718	8.56719	0	5.56199	0	9.19671	20.7078	16.0111	4.01409	12.7867	4.4225	4.25037	0.990444	0.453093	0.606632	-0.452493	0.801934	0.858989	-0.933657	0.494395	0.675988	0.52117	0.772129	0.84931	tRNA-Gly && -	SiRe_t0019
SIRE_RS06760	24.8863	24.4355	27.9171	51.0407	48.6684	53.1137	20.6904	21.9826	20.6225	31.7133	34.7862	37.9501	-0.286274	0.0810223	0.173763	0.995685	4.62e-12	3.72e-11	0.711421	4.95e-05	0.000454642	-0.560026	0.000319055	0.00110065	FMN-binding glutamate synthase family protein && PF04898:Glutamate synthase central domain|PF01645:Conserved region in glutamate synthase	SiRe_1331
SIRE_RS06765	40.0636	36.5014	41.9136	74.5082	89.6873	94.0759	28.9323	30.882	37.4405	82.7819	84.7065	112.407	-0.284427	0.057727	0.133216	1.13677	1.47e-17	1.78e-16	1.51446	3.28e-20	1.1e-18	0.103603	0.502789	0.630017	glutamate synthase && PF00310:Glutamine amidotransferases class-II|PF01493:GXGXG motif	SiRe_1332
SIRE_RS06770	173.96	165.825	164.247	106.074	98.0948	100.13	170.641	162.36	165.675	135.274	128.716	113.12	-0.0152903	0.875486	0.928735	-0.718434	3.82e-10	2.62e-09	-0.414881	0.00110175	0.00691072	0.299449	0.0372826	0.0775317	glycosyltransferase && PF00534:Glycosyl transferases group 1	SiRe_1333
SIRE_RS06775	153.995	154.868	141.946	137.56	138.528	123.6	150.799	147.121	124.441	129.572	145.078	167.901	-0.0935033	0.427001	0.584127	-0.163634	0.179006	0.267521	0.0564644	0.703858	0.837418	0.137266	0.360261	0.492798	glycosyltransferase family 2 protein && PF00535:Glycosyl transferase family 2	SiRe_1334
SIRE_RS06780	52.5983	58.4732	57.1376	64.6379	60.7157	63.3353	54.497	45.7793	55.5347	54.7744	62.0008	58.8036	-0.109526	0.460272	0.612549	0.176849	0.228008	0.324971	0.161047	0.337616	0.531977	-0.114282	0.483779	0.611872	amidohydrolase && PF01979:Amidohydrolase family	SiRe_1335
SIRE_RS06785	43.6851	43.3098	44.2686	41.7025	59.4191	59.0294	38.5802	38.6516	42.8649	54.2303	56.2695	39.5938	-0.127599	0.544488	0.687269	0.303131	0.165297	0.251333	0.309017	0.194942	0.375661	-0.10877	0.656425	0.759865	diphthine--ammonia ligase && PF01902:Diphthamide synthase	SiRe_1336
SIRE_RS06790	20.9007	30.0511	34.4918	39.7421	67.316	72.882	21.5219	31.2011	25.0314	33.7772	21.2582	32.5789	-0.131169	0.659288	0.784216	1.09375	8.15e-05	0.000292082	0.161616	0.616607	0.776612	-1.05395	0.000383603	0.00130105	molybdenum cofactor guanylyltransferase && PF12804:MobA-like NTP transferase domain	SiRe_1337
SIRE_RS06795	18.3519	15.0255	20.3057	42.9937	45.089	50.7784	13.7202	14.8205	20.338	23.5333	23.2691	24.2961	-0.135277	0.607638	0.740929	1.38274	3.56e-11	2.68e-10	0.529053	0.0462934	0.135854	-0.978357	3.09e-06	1.6e-05	molybdopterin molybdotransferase MoeA && PF03453:MoeA N-terminal region (domain I and II)|PF00994:Probable molybdopterin binding domain	SiRe_1338
SIRE_RS06800	16.3728	26.1719	24.249	19.0635	19.6681	19.8721	15.4293	22.0702	11.3654	10.7976	12.5217	14.5679	-0.445691	0.237476	0.390247	-0.173886	0.631243	0.719145	-0.378748	0.408385	0.597109	-0.640519	0.133795	0.225732	molybdopterin-guanine dinucleotide biosynthesis protein B && PF03205:Molybdopterin guanine dinucleotide synthesis protein B	SiRe_1339
SIRE_RS06805	104.356	121.126	106.682	106.409	102.255	98.6071	71.3974	89.2016	72.9975	68.5493	62.7591	88.9108	-0.505605	0.000859532	0.00379075	-0.101661	0.486886	0.591516	-0.0956051	0.629309	0.784692	-0.490296	0.00875568	0.0217889	CBS domain-containing protein && PF00571:CBS domain	SiRe_1340
SIRE_RS06810	131.404	133.668	134.555	107.643	116.927	115.492	117.528	111.849	111.728	130.22	100.016	115.532	-0.227833	0.0747732	0.163211	-0.220526	0.10771	0.175181	0.00877738	0.956566	0.973245	0.0122807	0.941385	0.968099	class I SAM-dependent methyltransferase && PF08241:Methyltransferase domain	SiRe_1341
SIRE_RS06815	212.498	166.708	209.89	195.019	176.78	166.296	245.572	253.509	226.961	302.021	263.854	246.562	0.300811	0.0288468	0.074874	-0.122928	0.428089	0.535952	0.150506	0.300946	0.496106	0.585631	0.00024983	0.000887633	hypothetical protein && -	SiRe_1342
SIRE_RS06820	102.246	117.044	130.179	115.742	102.607	90.6971	127.402	123.133	138.008	168.135	214.47	146.132	0.154848	0.352024	0.511962	-0.169041	0.371544	0.477523	0.431867	0.0196966	0.0706991	0.767434	0.000178445	0.000660781	hypothetical protein && -	SiRe_1343
SIRE_RS06825	229.011	197.805	181.262	579.667	677.179	625.221	187.261	184.837	205.955	293.86	317.673	312.124	-0.0739467	0.668289	0.790911	1.64041	5.23e-30	1.11e-28	0.664684	0.000119916	0.00101989	-1.03845	1.81e-12	1.98e-11	hypothetical protein && -	SiRe_1344
SIRE_RS06830	98.0059	82.0252	95.7497	268.577	241.277	253.219	75.3646	91.4061	90.2321	139.913	145.7	174.91	-0.101656	0.529837	0.676053	1.4772	2.03e-28	4.02e-27	0.830329	1.01e-06	1.29e-05	-0.7386	3.78e-07	2.27e-06	metal-dependent transcriptional regulator && PF02742:Iron dependent repressor, metal binding and dimerisation domain|PF01325:Iron dependent repressor, N-terminal DNA binding domain	SiRe_1345
SIRE_RS06835	52.7819	43.215	25.9206	58.606	61.3701	87.6265	44.5675	52.0479	47.6954	44.9105	57.5055	77.1836	0.241191	0.434024	0.590602	0.77995	0.0110383	0.0247244	0.305002	0.316561	0.513145	-0.224205	0.458113	0.59124	hypothetical protein && -	SiRe_1346
SIRE_RS06840	77.8391	83.6209	90.8979	127.2	126.615	105.162	74.5686	77.1275	76.5846	99.0905	86.0531	115.463	-0.143258	0.255557	0.409526	0.51856	8.28e-05	0.000296056	0.386559	0.011071	0.0450195	-0.265467	0.0850951	0.154708	glycerate kinase && PF13660:Domain of unknown function (DUF4147)|PF05161:MOFRL family	SiRe_1347
SIRE_RS06845	2486.31	2547.31	2585.81	3475.63	3308.81	3310.82	2300.86	2045.86	2365.04	2865.48	2911.64	2832.95	-0.182631	0.0104259	0.0323302	0.416663	1.63e-09	1.06e-08	0.348015	0.000136578	0.00114607	-0.240094	0.00667282	0.0170561	NADH-quinone oxidoreductase subunit B && PF01058:NADH ubiquinone oxidoreductase, 20 Kd subunit	SiRe_1348
SIRE_RS06850	354.705	384.8	411.568	328.906	313.212	260.565	343.984	357.596	392.031	384.083	428.173	355.121	-0.0730154	0.405237	0.563122	-0.340796	0.00137439	0.00379781	0.0823636	0.452484	0.637398	0.36181	0.00438921	0.0118235	threonylcarbamoyl-AMP synthase && PF03481:Putative GTP-binding controlling metal-binding|PF01300:Telomere recombination	SiRe_1349
SIRE_RS06855	171.03	199.976	200.858	127.982	150.874	149.048	197.01	201.036	184.73	179.646	177.595	211.12	0.0290491	0.800681	0.881296	-0.404548	0.00233636	0.00616654	-0.0469818	0.730218	0.849382	0.396949	0.00851624	0.0213141	biotin--[acetyl-CoA-carboxylase] ligase && PF03099:Biotin/lipoate A/B protein ligase family	SiRe_1350
SIRE_RS06860	3.48114	1.68899	2.95477	1.64479	1.44556	0.90655	1.63299	0.394567	2.37409	0.420141	1.30782	1.67589	-0.890748	0.322714	0.480163	-1.02782	0.27532	0.378738	-0.379961	0.754179	0.864034	-0.233684	0.848899	0.907736	IS1 family transposase && -	NA
SIRE_RS06865	228.301	245.852	282.106	214.052	209.158	203.721	263.302	262.485	256.901	277.432	285.452	298.556	0.0504343	0.591282	0.726279	-0.260106	0.012662	0.0279223	0.127062	0.208186	0.393623	0.448153	3.77e-05	0.000157063	TldD/PmbA family protein && PF01523:Putative modulator of DNA gyrase	SiRe_1352
SIRE_RS06870	244.503	224.822	268.044	237.262	211.299	216.267	241.362	236.684	254.681	264.857	303.705	272.811	-0.00900824	0.920987	0.956966	-0.139894	0.166027	0.252302	0.187885	0.0751591	0.193708	0.33	0.00434912	0.0117271	TldD/PmbA family protein && PF01523:Putative modulator of DNA gyrase	SiRe_1353
SIRE_RS06875	422.105	468.084	472.789	314.405	351.177	279.928	306.928	314.049	294.446	333.599	270.895	341.51	-0.572921	8.09e-08	7.73e-07	-0.516671	2.56e-05	9.81e-05	0.0366777	0.795639	0.886438	-0.00939839	0.950934	0.971248	CopG family ribbon-helix-helix protein && PF08753:NikR C terminal nickel binding domain	SiRe_1354
SIRE_RS06880	259.781	256.584	302.786	215.426	262.532	246.445	203.777	256.439	253.999	269.701	286.814	243.108	-0.196767	0.0950848	0.197519	-0.164859	0.171522	0.259292	0.150849	0.264106	0.455852	0.130614	0.340287	0.473822	B3/4 domain-containing protein && PF03483:B3/4 domain	SiRe_1355
SIRE_RS06885	311.157	294.548	317.526	314.909	320.008	285.127	277.12	276.526	286.669	324.272	353.893	338.068	-0.135439	0.115148	0.228554	0.00524839	0.956531	0.967247	0.262748	0.0120619	0.0483441	0.133516	0.23849	0.357736	homoserine dehydrogenase && PF03447:Homoserine dehydrogenase, NAD binding domain|PF00742:Homoserine dehydrogenase	SiRe_1356
SIRE_RS06890	272.15	259.532	249.206	251.262	228.62	245.61	296.049	250.673	296.893	372.254	270.298	312.863	0.111385	0.257073	0.411444	-0.0960217	0.341016	0.446121	0.168503	0.211179	0.397281	0.386162	0.00474147	0.0126719	protoheme IX farnesyltransferase && PF01040:UbiA prenyltransferase family	SiRe_1357
SIRE_RS06895	125.878	153.34	109.072	103.38	101.626	91.1674	141.413	103.608	84.0049	112.084	73.6763	152.736	-0.237899	0.200369	0.346681	-0.380086	0.0262378	0.0522057	0.0316383	0.897544	0.945001	0.182565	0.432987	0.567435	hypothetical protein && -	SiRe_1358
SIRE_RS06900	98.2273	102.084	128.635	292.946	237.883	244.034	114.043	117.837	123.395	141.266	157.648	136.191	0.112368	0.42538	0.583612	1.24577	1.81e-19	2.4e-18	0.280466	0.0511992	0.146799	-0.841832	3.71e-09	2.94e-08	enoyl-CoA hydratase/isomerase family protein && PF00378:Enoyl-CoA hydratase/isomerase	SiRe_1359
SIRE_RS06905	98.8412	104.202	93.9975	128.094	138.964	116.492	130.553	118.688	138.957	185.584	189.38	222.082	0.38675	0.000961039	0.0041602	0.379711	0.00275346	0.00716269	0.610354	3.3e-06	3.9e-05	0.628374	4.72e-06	2.37e-05	AmmeMemoRadiSam system radical SAM enzyme && PF04055:Radical SAM superfamily	SiRe_1360
SIRE_RS06910	61.2236	61.0862	62.5031	88.6481	71.3492	88.7188	76.4313	57.7531	70.7117	67.2171	60.8411	71.3086	0.148619	0.482159	0.631778	0.438264	0.0377623	0.0709919	-0.0496372	0.831403	0.912479	-0.329166	0.148816	0.245472	DUF309 domain-containing protein && PF03745:Domain of unknown function (DUF309)	NA
SIRE_RS06915	566.553	542.589	543.743	591.277	553.843	548.869	795.585	650.725	641.958	801.542	726.52	858.765	0.337427	0.000567074	0.00264566	0.0454203	0.626145	0.713937	0.181853	0.131099	0.289294	0.484325	2.17e-05	9.44e-05	adenosine-specific kinase && PF04008:Adenosine specific kinase	SiRe_1361
SIRE_RS06920	756.673	776.631	741.566	611.985	597.925	696.342	862.061	892.201	890.168	1029	1112.84	1091.22	0.218008	0.00652382	0.0219732	-0.243218	0.0119345	0.0264691	0.27851	0.00478082	0.0230674	0.750618	6.37e-11	6.01e-10	hypothetical protein && -	SiRe_1362
SIRE_RS06925	22.6905	20.0522	19.4561	33.6944	20.8637	18.3601	29.6511	27.0042	29.2912	30.5151	28.618	26.919	0.465329	0.118954	0.234014	0.229168	0.508289	0.610397	-0.00958594	0.974736	0.983796	0.238447	0.489189	0.616418	membrane protein && -	SiRe_1363
SIRE_RS06930	196.591	235.223	176.966	316.443	305.785	380.713	202.219	197.709	198.267	215.953	238.469	177.455	-0.023717	0.853424	0.915042	0.732895	4.31e-08	2.38e-07	0.0666985	0.653653	0.802749	-0.67837	1.3e-05	5.97e-05	cupin domain-containing protein && PF07883:Cupin domain	SiRe_1364
SIRE_RS06935	5.75076	6.27789	4.48274	8.15146	8.69923	9.14604	9.10457	7.54242	7.98394	4.46183	8.3333	6.22919	0.576794	0.239636	0.392797	0.667539	0.186011	0.274989	-0.385497	0.461933	0.643491	-0.463848	0.379017	0.512521	IS1 family transposase && PF13384:Homeodomain-like domain|PF03811:InsA N-terminal domain	SiRe_1365
SIRE_RS06940	48.9336	40.3162	34.9293	54.0931	56.7422	50.8524	42.8773	40.1847	43.7614	41.7865	40.2361	52.3378	0.0287588	0.878403	0.930153	0.389785	0.0385365	0.0722693	0.0730281	0.720958	0.843696	-0.277068	0.167165	0.26869	3-hydroxyacyl-CoA dehydrogenase family protein && PF00725:3-hydroxyacyl-CoA dehydrogenase, C-terminal domain|PF02737:3-hydroxyacyl-CoA dehydrogenase, NAD binding domain	SiRe_1366
SIRE_RS06945	142.749	174.348	135.217	659.109	744.777	663.616	124.809	112.938	99.7624	109.512	72.2132	139.826	-0.42094	0.00388714	0.0138904	2.20517	8.9e-84	7.78e-82	-0.0793604	0.709789	0.838841	-2.69542	7.67e-54	9.06e-52	haloacid dehalogenase && -	SiRe_1367
SIRE_RS06950	930.834	1086.71	942.225	1031.14	897.921	950.045	693.654	621.321	645.355	655.489	655.988	655.948	-0.593315	2.17e-13	4.21e-12	-0.0290245	0.740745	0.807682	-0.00612152	0.948621	0.970277	-0.559689	2.63e-08	1.85e-07	lysine biosynthesis protein LysX && PF08443:RimK-like ATP-grasp domain	SiRe_1368
SIRE_RS06955	784.098	917.14	812.896	733.316	715.706	760.075	442.018	503.452	478.098	492.155	541.972	494.368	-0.819292	4.07e-27	3.39e-25	-0.17547	0.021976	0.044678	0.0910266	0.324263	0.519116	-0.541869	7.38e-09	5.65e-08	carbamoyl-phosphate synthase (glutamine-hydrolyzing) large subunit && PF02787:Carbamoyl-phosphate synthetase large chain, oligomerisation domain|PF02786:Carbamoyl-phosphate synthase L chain, ATP binding domain	SiRe_1369
SIRE_RS06960	818.209	860.18	805.658	634.833	665.619	565.681	437.639	477.534	403.721	379.971	337.328	407.296	-0.912227	6.24e-31	6.71e-29	-0.401495	2.01e-06	9.16e-06	-0.241035	0.0327083	0.104869	-0.741191	7.7e-11	7.19e-10	glutamine-hydrolyzing carbamoyl-phosphate synthase small subunit && PF00988:Carbamoyl-phosphate synthase small chain, CPSase domain|PF00117:Glutamine amidotransferase class-I	SiRe_1370
SIRE_RS06965	1019.97	1160.29	1164.78	858.721	846.259	764.918	564.678	632.805	594.602	510.522	539.79	508.618	-0.899387	1.2e-31	1.4e-29	-0.426786	3.95e-07	1.95e-06	-0.212679	0.0226406	0.0794029	-0.67408	8.22e-12	8.5e-11	argininosuccinate lyase && PF00206:Lyase	SiRe_1371
SIRE_RS06970	1418.56	1655.45	1748.45	1208.82	1087.67	1131.34	937.851	1034.21	1018.98	755.835	1000.9	724.066	-0.688402	6.79e-17	1.88e-15	-0.482198	5.86e-08	3.18e-07	-0.281802	0.0191226	0.0692331	-0.476187	0.000214611	0.000773625	argininosuccinate synthase && PF00764:Arginosuccinate synthase	SiRe_1372
SIRE_RS06975	51.864	58.977	70.7494	67.3888	67.3022	146.881	187.03	85.9727	81.7943	70.4194	112.037	180.24	0.966656	0.00962948	0.0302976	0.652328	0.100426	0.165121	0.0233654	0.95291	0.971515	0.346124	0.402364	0.538388	ribbon-helix-helix protein%2C CopG family && -	SiRe_1373
SIRE_RS06980	2982.18	2910.7	2961.14	1720.51	2105.21	1988.79	2092.17	2230.21	2340.88	2238.38	2568.73	2302.99	-0.409552	1.21e-09	1.48e-08	-0.59496	2.77e-12	2.27e-11	0.0821384	0.391063	0.580922	0.279483	0.012476	0.0297715	hypothetical protein && -	SiRe_1374
SIRE_RS06985	324.297	365.745	367.3	253.975	247.29	240.174	306.986	297.639	293.144	281.605	270.064	274.507	-0.234887	0.00685103	0.0229256	-0.50134	2.39e-07	1.22e-06	-0.131234	0.208357	0.39365	0.145834	0.192538	0.301277	phosphoribosylformylglycinamidine cyclo-ligase && PF02769:AIR synthase related protein, C-terminal domain|PF00586:AIR synthase related protein, N-terminal domain	SiRe_1375
SIRE_RS06990	432.209	483.13	516.647	339.93	314.75	343.408	370.059	416.178	405.066	390.515	406.133	320.785	-0.264524	0.00184985	0.00726449	-0.51026	1.99e-08	1.14e-07	-0.104412	0.349121	0.541374	0.152444	0.200354	0.311357	phosphoribosylamine--glycine ligase && PF02843:Phosphoribosylglycinamide synthetase, C domain|PF01071:Phosphoribosylglycinamide synthetase, ATP-grasp (A) domain|PF02844:Phosphoribosylglycinamide synthetase, N domain	SiRe_1376
SIRE_RS06995	647.375	679.721	656.831	408.691	425.109	381.351	491.451	517.108	539.059	472.464	474.901	404.187	-0.357442	3.74e-07	3.26e-06	-0.696253	7.97e-18	9.86e-17	-0.207255	0.0420705	0.126479	0.143211	0.198452	0.308931	amidophosphoribosyltransferase && PF00156:Phosphoribosyl transferase domain	SiRe_1377
SIRE_RS07000	494.831	534.906	503.291	251.258	287.946	255.663	378.824	413.242	387.862	348.295	363.871	305.876	-0.376531	3.42e-07	3.03e-06	-0.935738	2e-26	3.72e-25	-0.224857	0.0301927	0.0985089	0.346331	0.00306477	0.00862322	amidophosphoribosyltransferase && PF13522:Glutamine amidotransferase domain|PF00156:Phosphoribosyl transferase domain	SiRe_1378
SIRE_RS07005	306.899	321.732	320.558	152.811	150.173	144.876	228.754	263.792	243.197	220.363	246.323	200.49	-0.366427	2.33e-06	1.78e-05	-1.07311	7.32e-39	2.31e-37	-0.153144	0.162614	0.333605	0.564955	1.19e-06	6.59e-06	phosphoribosylformylglycinamidine synthase subunit PurL && PF02769:AIR synthase related protein, C-terminal domain|PF00586:AIR synthase related protein, N-terminal domain	SiRe_1379
SIRE_RS07010	786.854	813.16	825.912	435.862	373.71	369.149	650.5	735.965	701.436	656.016	684.17	595.807	-0.215504	0.00564642	0.0192695	-1.03223	1.99e-28	3.97e-27	-0.120841	0.243902	0.435861	0.706563	3.01e-09	2.41e-08	phosphoribosylformylglycinamidine synthase I && PF13507:CobB/CobQ-like glutamine amidotransferase domain	SiRe_1380
SIRE_RS07015	1431.45	1496.27	1306.89	649.815	700.766	576.976	1013.4	1117.83	1001.35	920.975	805.346	996.953	-0.433719	1.3e-06	1.07e-05	-1.12471	5.13e-26	9.33e-25	-0.212937	0.0790386	0.201328	0.48843	0.000306258	0.0010631	phosphoribosylformylglycinamidine synthase subunit PurS && -	SiRe_1381
SIRE_RS07020	1966.03	2072.5	1992.55	1045.94	1000.74	916.501	1493.08	1602.96	1618.79	1328.94	1590.54	1334.45	-0.354337	5.93e-08	5.77e-07	-1.01471	2.81e-38	8.66e-37	-0.160092	0.111339	0.258134	0.511945	5.19e-06	2.59e-05	phosphoribosylaminoimidazolesuccinocarboxamide synthase && PF01259:SAICAR synthetase	SiRe_1382
SIRE_RS07025	195.471	203.357	224.258	137.352	180.031	128.239	199.259	181.504	233.289	213.231	273.972	169.205	-0.0202471	0.890527	0.939313	-0.47159	0.00615993	0.0147882	0.0835468	0.660923	0.807276	0.548514	0.0101809	0.0249294	methionine--tRNA ligase subunit beta && PF01588:Putative tRNA binding domain	SiRe_1383
SIRE_RS07030	350.16	337.285	368.775	302.964	302.71	301.199	278.21	320.655	309.04	319.714	302.129	332.405	-0.217578	0.0143122	0.0419608	-0.209255	0.0201466	0.0415514	0.0605701	0.580035	0.749001	0.0626929	0.563033	0.684403	NOG1 family protein && PF01926:50S ribosome-binding GTPase	SiRe_1384
SIRE_RS07035	521.763	517.147	511.788	347.877	443.795	423.049	401.605	380.385	403.355	407.624	379.531	444.099	-0.38719	3.81e-06	2.85e-05	-0.339328	0.00118621	0.00332532	0.0439743	0.698609	0.834816	0.00734486	0.955204	0.973105	7-carboxy-7-deazaguanine synthase QueE && PF13394:4Fe-4S single cluster domain|PF04055:Radical SAM superfamily	SiRe_1385
SIRE_RS07040	279.757	273.878	263.457	221.42	297.207	279.58	249.308	225.502	245.509	294.107	285.427	297.903	-0.181716	0.0762416	0.165715	-0.0201666	0.869563	0.907079	0.273567	0.0235763	0.0817029	0.123796	0.376459	0.510491	hypothetical protein && PF02676:Methyltransferase TYW3	NA
SIRE_RS07045	47.8059	49.7028	38.9212	43.0241	29.3047	37.3485	56.0638	39.4778	27.9454	28.8486	31.6439	41.9196	-0.144591	0.626174	0.756688	-0.308391	0.300958	0.405066	-0.279549	0.424592	0.613231	-0.106207	0.758472	0.83836	hypothetical protein && -	SiRe_1386
SIRE_RS07050	82.6835	65.922	80.0945	47.4069	70.5981	77.2982	69.6194	60.6527	62.7248	52.4745	79.5774	77.4864	-0.246332	0.300714	0.458246	-0.210448	0.423333	0.530523	0.107297	0.69942	0.834816	0.0844483	0.77812	0.854172	winged helix-turn-helix transcriptional regulator && PF01022:Bacterial regulatory protein, arsR family	SiRe_1387
SIRE_RS07055	141.168	177.866	163.686	66.7	49.0948	53.7654	143.41	149.405	143.81	69.6416	55.0239	70.0849	-0.142401	0.310837	0.46803	-1.50336	7.71e-16	8e-15	-1.17506	4.11e-10	8.18e-09	0.193033	0.428172	0.563794	hypothetical protein && -	SiRe_1388
SIRE_RS07060	181.114	158.43	170.932	186.896	223.419	206.021	219.179	181.744	170.791	157.639	162.569	154.964	0.163009	0.153173	0.281308	0.283619	0.0116844	0.0259781	-0.278266	0.034525	0.109235	-0.386874	0.00251902	0.00722988	phosphate uptake regulator PhoU && PF04014:Antidote-toxin recognition MazE, bacterial antitoxin|PF01895:PhoU domain	SiRe_1389
SIRE_RS07065	64.3215	49.4713	55.8365	55.9471	56.4547	37.6885	57.8599	52.9387	58.3223	35.7275	47.7803	67.2975	-0.00620273	0.978977	0.987397	-0.171584	0.519794	0.620636	-0.175241	0.5449	0.719514	0.000553713	0.998601	0.998816	hypothetical protein && -	SiRe_1390
SIRE_RS07070	0	0	0	0	0	0	0	0	0	0	0	0	--	--	--	--	--	--	--	--	--	--	--	--	orotidine 5'-phosphate decarboxylase && PF00215:Orotidine 5'-phosphate decarboxylase / HUMPS family	SiRe_1391
SIRE_RS07075	5.57891	7.19761	3.87437	7.18897	8.21362	7.72649	5.88833	6.72575	3.11296	6.0599	10.2891	7.69114	-0.0802936	0.897961	0.944451	0.48786	0.401554	0.508611	0.59931	0.333113	0.528306	0.0428867	0.93957	0.966964	orotate phosphoribosyltransferase && PF00156:Phosphoribosyl transferase domain	SiRe_1392
SIRE_RS07080	296.583	304.135	290.119	225.261	223.638	201.178	277.484	281.862	260.916	283.793	238.078	275.92	-0.118262	0.176041	0.312155	-0.444415	8.66e-06	3.6e-05	-0.0511578	0.661638	0.807417	0.28532	0.0232723	0.0513844	aspartate carbamoyltransferase && PF00185:Aspartate/ornithine carbamoyltransferase, Asp/Orn binding domain|PF02729:Aspartate/ornithine carbamoyltransferase, carbamoyl-P binding domain	SiRe_1393
SIRE_RS07085	352.891	346.579	353.246	232.491	262.378	272.299	314.758	332.097	326.044	275.34	280.092	277.939	-0.113078	0.26069	0.415172	-0.443443	0.000135329	0.000471043	-0.234835	0.0582221	0.16213	0.106917	0.440475	0.574484	aspartate carbamoyltransferase regulatory subunit && PF01948:Aspartate carbamoyltransferase regulatory chain, allosteric domain|PF02748:Aspartate carbamoyltransferase regulatory chain, metal binding domain	SiRe_1394
SIRE_RS07090	353.608	363.885	311.415	281.107	316.675	263.7	294.401	304.716	264.597	300.292	246.369	311.778	-0.251606	0.0159366	0.0457865	-0.244811	0.0323038	0.0623957	-0.0196803	0.883534	0.936934	-0.0157428	0.910817	0.948263	hypothetical protein && -	SiRe_1395
SIRE_RS07095	257.436	283.816	266.199	225.807	231.796	220.737	234.589	273.79	243.274	244.47	203.964	252.9	-0.101819	0.264613	0.418323	-0.240063	0.0100335	0.0226611	-0.110997	0.36445	0.557224	0.0372186	0.760476	0.839892	dihydroorotase && PF01979:Amidohydrolase family	SiRe_1396
SIRE_RS07100	200.52	201	234.486	167.535	188.52	203.36	178.832	205.595	194.644	179.961	165.552	167.619	-0.134269	0.216653	0.365575	-0.172515	0.148004	0.229025	-0.185957	0.138441	0.299955	-0.137141	0.309756	0.439414	dihydroorotate dehydrogenase && PF01180:Dihydroorotate dehydrogenase	SiRe_1397
SIRE_RS07105	676.54	756.464	845.741	649.799	623.989	667.282	509.317	585.779	619.026	630.037	744.01	631.42	-0.409493	0.000245697	0.00124045	-0.220342	0.0474982	0.0866163	0.214522	0.0969116	0.234024	0.0363971	0.77623	0.852856	hypothetical protein && -	SiRe_1398
SIRE_RS07110	930.975	943.27	990.945	735.68	859.708	697.83	663.817	721.526	823.299	853.429	843.506	717.495	-0.374709	0.000120155	0.000652632	-0.309898	0.00328809	0.00842399	0.116672	0.350677	0.541798	0.0638386	0.627121	0.737886	hypothetical protein && -	SiRe_1399
SIRE_RS07115	219.379	225.589	210.018	158.256	179.959	146.906	184.513	203.307	206.887	202.123	160.604	213.761	-0.138254	0.218524	0.368011	-0.421999	0.00108247	0.00305984	-0.0555027	0.709551	0.838841	0.238444	0.139935	0.233867	MarC family protein && PF01914:MarC family integral membrane protein	SiRe_1400
SIRE_RS07120	431.987	398.568	326.117	278.328	291.244	234.422	409.315	332.379	389.185	279.939	273.867	255.897	-0.0327344	0.783267	0.868064	-0.514532	9.67e-05	0.000342923	-0.493337	0.000177257	0.00144396	0.000847717	0.995282	0.997229	Lrp/AsnC family transcriptional regulator && PF13412:Winged helix-turn-helix DNA-binding|PF01037:AsnC family	SiRe_1401
SIRE_RS07125	132.541	108.518	163.187	167.398	135.479	187.183	111.197	130.871	109.512	125.511	179.067	143.568	-0.201047	0.294298	0.452763	0.287749	0.139692	0.21841	0.337539	0.100016	0.239674	-0.140463	0.500267	0.627758	RPA12/RPB9/RPC11 RNA polymerase family protein && PF02150:RNA polymerases M/15 Kd subunit	SiRe_1402
SIRE_RS07130	424.961	432.715	555.972	531.912	427.234	735.354	516.728	486.738	461.419	635.711	816.467	755.078	0.0521387	0.691928	0.808645	0.272235	0.112215	0.180881	0.579987	2.84e-05	0.000274496	0.369069	0.0434454	0.08773	hypothetical protein && -	SiRe_1403
SIRE_RS07135	903.281	921.866	907.443	1021.62	1056.88	1019.01	1098.03	1111.24	1166.73	1430.53	1518.13	1339.26	0.305694	5.52e-07	4.7e-06	0.191967	0.0046224	0.0114315	0.333353	0.000139528	0.00116692	0.458744	1.13e-06	6.28e-06	B12-binding domain-containing radical SAM protein && PF04055:Radical SAM superfamily	SiRe_1404
SIRE_RS07140	1105.4	1113.85	1097.85	1247.52	1431.14	1320.58	948.627	944.294	1019.12	1091.08	1033.77	1098.39	-0.18732	0.00288602	0.0107136	0.28123	0.000186621	0.000631155	0.135272	0.118724	0.270061	-0.322144	0.000731332	0.00233579	serine--tRNA ligase && PF02403:Seryl-tRNA synthetase N-terminal domain|PF00587:tRNA synthetase class II core domain (G, H, P, S and T)	SiRe_1405
SIRE_RS07145	1484.36	1571.47	1523.65	2582.88	3071.69	2998.13	1270.87	1202.36	1321.21	1258.37	1164.17	1390.88	-0.270591	0.000231239	0.00117905	0.929646	1.65e-27	3.2e-26	-0.00363318	0.972431	0.982218	-1.19335	2.14e-26	6.86e-25	metal-sulfur cluster assembly factor && PF01883:Domain of unknown function DUF59	SiRe_1406
SIRE_RS07150	117.48	122.867	113.862	111.791	107.461	133.821	75.4379	71.234	78.999	84.7748	82.4071	80.9794	-0.649673	0.000694591	0.00314394	0.00855217	0.963622	0.972601	0.125729	0.585927	0.753354	-0.521572	0.0178318	0.040592	phosphoribosyl-AMP cyclohydrolase && PF01502:Phosphoribosyl-AMP cyclohydrolase	SiRe_1407
SIRE_RS07155	195.333	189.906	214.253	257.149	235.908	241.138	143.74	172.386	167.28	184.64	168.615	164.744	-0.309416	0.0135173	0.0400859	0.30231	0.0114927	0.0256362	0.0879471	0.550119	0.723022	-0.5133	0.000212952	0.000768664	imidazole glycerol phosphate synthase subunit HisH && PF00117:Glutamine amidotransferase class-I	SiRe_1408
SIRE_RS07160	154.864	195.332	220.39	188.366	218.994	253.829	166.767	184.661	169.127	178.445	205.204	226.686	-0.129641	0.45619	0.609198	0.227791	0.212877	0.307615	0.218305	0.237923	0.430389	-0.129411	0.499855	0.627532	phosphoribosyl-ATP diphosphatase && -	SiRe_1409
SIRE_RS07165	156.459	171.072	190.048	204.469	166.356	176.051	138.841	168.498	143.488	160.206	169.319	165.967	-0.197701	0.0777388	0.16826	0.0887954	0.445782	0.553498	0.124558	0.317008	0.513145	-0.151702	0.23483	0.353808	histidinol dehydrogenase && PF00815:Histidinol dehydrogenase	SiRe_1410
SIRE_RS07170	137.275	156.317	189.414	188.431	140.544	144.228	131.982	154.117	149.711	158.537	190.729	159.805	-0.14664	0.279266	0.435371	-0.0214512	0.887984	0.919916	0.211972	0.139176	0.30051	0.0975111	0.544179	0.668378	imidazole glycerol phosphate synthase subunit HisF && PF00977:Histidine biosynthesis protein	SiRe_1411
SIRE_RS07175	120.927	124.739	121.903	126.378	107.239	120.095	109.787	134.856	106.932	128.013	118.967	112.671	-0.0627103	0.672006	0.793934	-0.0458339	0.760972	0.825141	0.0207949	0.902985	0.947766	0.014191	0.93379	0.963569	imidazoleglycerol-phosphate dehydratase && PF00475:Imidazoleglycerol-phosphate dehydratase	SiRe_1412
SIRE_RS07180	173.214	189.091	208.119	168.117	154.662	199.486	154.902	184.529	157.118	159.416	181.759	165.442	-0.198394	0.108091	0.217532	-0.115131	0.389075	0.495678	0.0169482	0.905042	0.948518	-0.055977	0.713476	0.805662	1-(5-phosphoribosyl)-5-((5-phosphoribosylamino)methylideneamino)imidazole-4-carboxamide isomerase && PF00977:Histidine biosynthesis protein	SiRe_1413
SIRE_RS07185	229.292	220.06	259.677	312.247	268.815	302.391	235.063	226.127	215.782	256.585	259.207	247.242	-0.0663675	0.516603	0.664756	0.32715	0.00262621	0.00686464	0.161136	0.155664	0.324609	-0.221748	0.0643397	0.122425	ATP phosphoribosyltransferase && PF01634:ATP phosphoribosyltransferase|PF08029:HisG, C-terminal domain	SiRe_1414
SIRE_RS07190	679.23	658.591	671.037	574.828	597.829	605.633	636.474	633.975	590.181	703.708	684.404	705.177	-0.110032	0.116236	0.230432	-0.164693	0.0276718	0.0546575	0.158576	0.0798945	0.203095	0.224248	0.017183	0.0392466	histidinol-phosphate transaminase && PF00155:Aminotransferase class I and II	SiRe_1415
SIRE_RS07195	9.9406	8.13883	9.221	82.4287	78.6359	129.888	15.2133	10.1404	13.2197	19.9756	21.287	15.0746	0.496215	0.249528	0.403925	3.4243	2.36e-30	5.23e-29	0.53489	0.180058	0.359886	-2.38364	1.79e-17	3.01e-16	hypothetical protein && -	SiRe_1416
SIRE_RS07200	741.39	798.553	786.354	775.642	731.615	732.726	673.371	680.102	700.532	789.541	773.468	780.622	-0.178852	0.00356423	0.0128792	-0.0437544	0.53184	0.633563	0.178942	0.0262162	0.0886476	0.0546472	0.530394	0.655278	leucine--tRNA ligase && PF08264:Anticodon-binding domain of tRNA|PF00133:tRNA synthetases class I (I, L, M and V)	SiRe_1417
SIRE_RS07205	224.374	285.247	257.878	305.157	277.393	270.261	297.371	271.182	273.692	313.44	349.554	358.715	0.135975	0.244474	0.3987	0.162791	0.195205	0.285583	0.267526	0.0335366	0.106472	0.251322	0.0572492	0.111237	cob(I)yrinic acid a%2Cc-diamide adenosyltransferase && PF01923:Cobalamin adenosyltransferase	SiRe_1418
SIRE_RS07210	608.708	606.896	617.077	501.861	566.053	595.402	398.305	445.049	419.001	588.205	547.735	575.933	-0.536988	2.07e-12	3.36e-11	-0.128051	0.138077	0.216385	0.428041	1.42e-05	0.000149207	0.029844	0.781299	0.856616	TIGR00269 family protein && PF01171:PP-loop family	SiRe_1419
[truncated: 1,406 more rows]
